# Supplementary material for: A Multi-OMICs Approach Sheds Light on the Higher Yield Phenotype and Enhanced Abiotic Stress Tolerance in Tobacco Lines Expressing the Carrot lycopene β-cyclase1 Gene
Source: Front Plant Sci. 2021 Feb 5;12:624365. doi: 10.3389/fpls.2021.624365 (PMC7893089; doi:10.3389/fpls.2021.624365)
Supplement: Supplementary file 2 [file Table_1.XLSX]

## Sheet: Supplemental Table 1
Supplemental Table 1. Distribution of genes identified by RNAseq analysis across cellular compartments. Percentages are based on all identified genes in the RNAseq experiment across the different cellular compartments (36951 genes) using the latest release of the tobacco genome (Nitab4.5 identifiers). N.A.: not annotated.
Compartment	Gene #	%	Up L14	%	Up L15	%	Up L16	%	Down L14	%	Down L15	%	Down L16	%
Cytosol	5402	14.6	273	21.4	311	20	549	21	373	27.7	380	26.4	551	23.5
Endoplasmic Reticulum	574	1.6	31	2.4	34	2.2	50	1.9	28	2.1	30	2.1	47	2
Extracelular region	1876	5.1	122	9.5	157	10.1	226	8.7	89	6.6	87	6	124	5.3
Golgi	115	0.3	4	0.3	3	0.2	8	0.3	13	1	9	0.6	18	0.8
Mitochondria	2277	6.2	104	8.1	105	6.7	196	7.5	108	8	119	8.3	183	7.8
Nucleus	7045	19.1	287	22.5	343	22	588	22.5	297	22.1	365	25.3	672	28.6
Peroxisome	362	1	17	1.3	26	1.7	45	1.7	22	1.6	26	1.8	33	1.4
Plasma Membrane	3253	8.8	161	12.6	185	11.9	286	11	159	11.8	168	11.7	276	11.7
Chloroplast	3057	8.3	200	15.6	296	19	501	19.2	162	12	159	11	278	11.8
Vacuole	297	0.8	9	0.7	19	1.2	23	0.9	33	2.5	36	2.5	48	2
Multiple	1239	3.4	70	5.5	77	4.9	133	5.1	62	4.6	61	4.2	117	5
N.A.	11454	31	0	0	1	0.1	4	0.2	0	0	1	0.1	2	0.1
Total	36951	100	1278	100	1557	100	2609	100	1346	100	1441	100	2349	100

## Sheet: Supplemental Table 2
Supplemental Table 2. Mapman analysis of significantly changing (Up and Down) genes in DcLCYB1-expressing lines.
BinCode	BinName	id	Type	Description	Log2 F.C. L14 vs wt
1.1.2.2	PS.lightreaction.photosystem I.PSI polypeptide subunits	at1g03130	Transcript	Symbols: PSAD-2 | PSAD-2 (photosystem I subunit D-2) | chr1:753307-754198 REVERSE	0.625331
1.3.12	PS.calvin cyle.PRK	at1g32060	Transcript	Symbols: PRK | PRK (PHOSPHORIBULOKINASE); ATP binding / phosphoribulokinase/ protein binding | chr1:11532533-11534639 FORWARD	-0.949373
1.1.2.1	PS.lightreaction.photosystem I.LHC-I	at1g34000	Transcript	Symbols: OHP2 | OHP2 (ONE-HELIX PROTEIN 2) | chr1:12357910-12358966 REVERSE	0.547554
1.1.1.2	PS.lightreaction.photosystem II.PSII polypeptide subunits	at1g79040	Transcript	Symbols: PSBR | PSBR (photosystem II subunit R) | chr1:29736016-29737009 FORWARD	-0.538564
1.1.1.1	PS.lightreaction.photosystem II.LHC-II	at2g05070	Transcript	Symbols: LHCB2.2, LHCB2 | LHCB2.2; chlorophyll binding | chr2:1799234-1800392 REVERSE	-1.25101
1.1.1.1	PS.lightreaction.photosystem II.LHC-II	at2g05100	Transcript	Symbols: LHCB2.1, LHCB2 | LHCB2.1; chlorophyll binding | chr2:1823240-1824425 REVERSE	-0.720576
1.3.5	PS.calvin cycle.TPI	at2g21170	Transcript	Symbols: TIM | TIM (TRIOSEPHOSPHATE ISOMERASE); catalytic/ triose-phosphate isomerase | chr2:9070754-9073233 REVERSE	0.471597
1.3.6	PS.calvin cyle.aldolase	at2g21330	Transcript	fructose-bisphosphate aldolase, putative | chr2:9128151-9130240 REVERSE	0.653447
1.3.13	PS.calvin cyle.rubisco interacting	at2g28000	Transcript	Symbols: CPN60A, CH-CPN60A, SLP | CPN60A (CHAPERONIN-60ALPHA); ATP binding / protein binding | chr2:11926449-11929389 FORWARD	0.53643
1.1.1.2	PS.lightreaction.photosystem II.PSII polypeptide subunits	at2g30570	Transcript	Symbols: PSBW | PSBW (PHOTOSYSTEM II REACTION CENTER W) | chr2:13019028-13020194 REVERSE	-0.675261
1.2.4.4	PS.photorespiration.glycine cleavage.H protein	at2g35120	Transcript	glycine cleavage system H protein, mitochondrial, putative | chr2:14805639-14807369 REVERSE	1.25889
1.1.1.2	PS.lightreaction.photosystem II.PSII polypeptide subunits	at2g39470	Transcript	Symbols: PPL2 | PPL2 (PsbP-like protein 2); calcium ion binding | chr2:16476216-16477843 FORWARD	0.379441
1.3.13	PS.calvin cyle.rubisco interacting	at2g39730	Transcript	Symbols: RCA | RCA (RUBISCO ACTIVASE); ADP binding / ATP binding / enzyme regulator/ ribulose-1,5-bisphosphate carboxylase/oxygenase activator | chr2:16570746-16573548 REVERSE	-1.0667
1.3.9	PS.calvin cyle.seduheptulose bisphosphatase	at3g55800	Transcript	Symbols: SBPASE | SBPASE (sedoheptulose-bisphosphatase); phosphoric ester hydrolase/ sedoheptulose-bisphosphatase | chr3:20709386-20711640 FORWARD	0.446557
1.3	PS.calvin cyle	at3g62410	Transcript	Symbols: CP12-2, CP12 | CP12-2; protein binding | chr3:23090944-23091566 FORWARD	0.697429
1.1.40	PS.lightreaction.cyclic electron flow-chlororespiration	at4g22260	Transcript	Symbols: IM, IM1 | IM (IMMUTANS); alternative oxidase | chr4:11769754-11772516 REVERSE	0.549668
1.1.4	PS.lightreaction.ATP synthase	at4g32260	Transcript	ATP synthase family | chr4:15573636-15574737 REVERSE	0.483218
1.1.6	PS.lightreaction.NADH DH	at4g37920	Transcript	unknown protein | chr4:17828433-17830465 REVERSE	0.859779
1.2.1	PS.photorespiration.phosphoglycolate phosphatase	at5g36700	Transcript	Symbols: ATPGLP1, PGLP1 | PGLP1 (2-PHOSPHOGLYCOLATE PHOSPHATASE 1); phosphoglycolate phosphatase | chr5:14421635-14424490 REVERSE	1.05934
1.1.1.2	PS.lightreaction.photosystem II.PSII polypeptide subunits	atcg00020	Transcript	Symbols: PSBA | Encodes chlorophyll binding protein D1, a part of the photosystem II reaction center core | chrC:383-1444 REVERSE	-0.954842
1.1.4.8	PS.lightreaction.ATP synthase.subunit B (ATPF)	atcg00130	Transcript	Symbols: ATPF | ATPase F subunit. | chrC:11529-12798 REVERSE	-0.63928
1.1.4	PS.lightreaction.ATP synthase	atcg00150	Transcript	Symbols: ATPI | Encodes a subunit of ATPase complex CF0, which is a proton channel that supplies the proton motive force to drive ATP synthesis by CF1 portion of the complex. | chrC:14021-14770 REVERSE	-1.00379
1.1.1.2	PS.lightreaction.photosystem II.PSII polypeptide subunits	atcg00220	Transcript	Symbols: PSBM | PSII low MW protein | chrC:28707-28811 REVERSE	-0.703203
1.1.1.2	PS.lightreaction.photosystem II.PSII polypeptide subunits	atcg00270	Transcript	Symbols: PSBD | PSII D2 protein | chrC:32711-33772 FORWARD	-0.841783
1.1.2.2	PS.lightreaction.photosystem I.PSI polypeptide subunits	atcg00340	Transcript	Symbols: PSAB | Encodes the D1 subunit of photosystem I and II reaction centers. | chrC:37375-39579 REVERSE	-0.921032
1.3.1	PS.calvin cyle.rubisco large subunit	atcg00490	Transcript	Symbols: RBCL | large subunit of RUBISCO. Protein is tyrosine-phosphorylated and its phosphorylation state is modulated in response to ABA in Arabidopsis thaliana seeds. | chrC:54958-56397 FORWARD	-0.636149
1.1.2.2	PS.lightreaction.photosystem I.PSI polypeptide subunits	atcg00510	Transcript	Symbols: PSAI | Encodes subunit I of photosystem I. | chrC:59247-59360 FORWARD	-0.825523
1.1.3	PS.lightreaction.cytochrome b6/f	atcg00540	Transcript	Symbols: PETA | Encodes cytochrome f apoprotein; involved in photosynthetic electron transport chain; encoded by the chloroplast genome and is transcriptionally repressed by a nuclear gene HCF2. | chrC:61657-62619 FORWARD	-0.67308
1.1.1.2	PS.lightreaction.photosystem II.PSII polypeptide subunits	atcg00560	Transcript	Symbols: PSBL | PSII L protein | chrC:63804-63920 REVERSE	-0.903233
1.1.3	PS.lightreaction.cytochrome b6/f	atcg00720	Transcript	Symbols: PETB | Encodes the cytochrome b(6) subunit of the cytochrome b6f complex. | chrC:74841-76292 FORWARD	-0.72616
1.1.40	PS.lightreaction.cyclic electron flow-chlororespiration	atcg00890	Transcript	Symbols: NDHB.1 | NADH dehydrogenase ND2 | chrC:94941-96795 REVERSE	-0.799526
1.1.2.2	PS.lightreaction.photosystem I.PSI polypeptide subunits	atcg01060	Transcript	Symbols: PSAC | Encodes the PsaC subunit of photosystem I. | chrC:117318-117563 REVERSE	-0.769429
1.1.40	PS.lightreaction.cyclic electron flow-chlororespiration	atcg01110	Transcript	Symbols: NDHH | Encodes the 49KDa plastid NAD(P)H dehydrogenase subunit H protein. Its transcription is regulated by an ndhF-specific plastid sigma factor, SIG4. | chrC:122011-123192 REVERSE	-1.11048
2.1.1.1	major CHO metabolism.synthesis.sucrose.SPS	at4g10120	Transcript	Symbols: ATSPS4F | ATSPS4F; sucrose-phosphate synthase/ transferase, transferring glycosyl groups | chr4:6314789-6319936 FORWARD	-0.605633
2.1.1.2	major CHO metabolism.synthesis.sucrose.SPP	at2g35840	Transcript	sucrose-phosphatase 1 (SPP1) | chr2:15053623-15056005 FORWARD	-0.493021
2.1.2.1	major CHO metabolism.synthesis.starch.AGPase	at1g27680	Transcript	Symbols: APL2 | APL2 (ADPGLC-PPASE LARGE SUBUNIT); glucose-1-phosphate adenylyltransferase | chr1:9631285-9634597 FORWARD	0.547232
2.1.2.1	major CHO metabolism.synthesis.starch.AGPase	at5g19220	Transcript	Symbols: ADG2, APL1 | APL1 (ADP GLUCOSE PYROPHOSPHORYLASE LARGE SUBUNIT 1); glucose-1-phosphate adenylyltransferase | chr5:6463824-6466831 REVERSE	0.372525
2.1.2.1	major CHO metabolism.synthesis.starch.AGPase	at2g21590	Transcript	Symbols: APL4 | APL4; glucose-1-phosphate adenylyltransferase | chr2:9238482-9242440 FORWARD	1.0247
2.1.2.2	major CHO metabolism.synthesis.starch.starch synthase	at3g01180	Transcript	Symbols: AtSS2 | AtSS2 (starch synthase 2); transferase, transferring glycosyl groups | chr3:62245-65845 REVERSE	-0.817093
2.1.2.3	major CHO metabolism.synthesis.starch.starch branching	at2g36390	Transcript	Symbols: SBE2.1, BE3 | SBE2.1 (starch branching enzyme 2.1); 1,4-alpha-glucan branching enzyme | chr2:15264237-15270092 FORWARD	-0.645409
2.1.2.4	major CHO metabolism.synthesis.starch.debranching	at2g39930	Transcript	Symbols: ISA1, ATISA1 | ISA1 (ISOAMYLASE 1); alpha-amylase/ isoamylase | chr2:16666023-16672494 FORWARD	0.745583
2.1.2.4	major CHO metabolism.synthesis.starch.debranching	at5g04360	Transcript	Symbols: ATPU1, ATLDA, PU1 | ATLDA (LIMIT DEXTRINASE); alpha-amylase/ limit dextrinase/ pullulanase | chr5:1221530-1228611 FORWARD	4.28068
2.2.1.1	major CHO metabolism.degradation.sucrose.fructokinase	at3g59480	Transcript	pfkB-type carbohydrate kinase family protein | chr3:21983021-21984598 FORWARD	-0.770232
2.2.1.3.1	major CHO metabolism.degradation.sucrose.invertases.neutral	at1g35580	Transcript	Symbols: CINV1 | CINV1 (cytosolic invertase 1); beta-fructofuranosidase | chr1:13122204-13125264 REVERSE	-0.488582
2.2.1.3.1	major CHO metabolism.degradation.sucrose.invertases.neutral	at4g34860	Transcript	beta-fructofuranosidase, putative / invertase, putative / saccharase, putative / beta-fructosidase, putative | chr4:16609746-16612907 REVERSE	0.621474
2.2.1.3.3	major CHO metabolism.degradation.sucrose.invertases.vacuolar	at1g62660	Transcript	beta-fructosidase (BFRUCT3) / beta-fructofuranosidase / invertase, vacuolar | chr1:23199718-23203765 FORWARD	-0.827475
2.2.1.5	major CHO metabolism.degradation.sucrose.Susy	at1g73370	Transcript	Symbols: SUS6, ATSUS6 | SUS6 (SUCROSE SYNTHASE 6); UDP-glycosyltransferase/ sucrose synthase | chr1:27584479-27588326 REVERSE	1.62415
2.2.1.5	major CHO metabolism.degradation.sucrose.Susy	at3g43190	Transcript	Symbols: SUS4, ATSUS4 | SUS4; UDP-glycosyltransferase/ sucrose synthase/ transferase, transferring glycosyl groups | chr3:15179020-15183989 REVERSE	-1.0063
2.2.1.5	major CHO metabolism.degradation.sucrose.Susy	at5g20830	Transcript	Symbols: SUS1, ASUS1, atsus1 | SUS1 (SUCROSE SYNTHASE 1); UDP-glycosyltransferase/ sucrose synthase | chr5:7050226-7054120 REVERSE	0.978908
2.2.2.1	major CHO metabolism.degradation.starch.starch cleavage	at1g76130	Transcript	Symbols: ATAMY2, AMY2 | AMY2 (ALPHA-AMYLASE-LIKE 2); alpha-amylase/ calcium ion binding / catalytic/ cation binding | chr1:28561281-28564076 FORWARD	-1.93306
2.2.2.1	major CHO metabolism.degradation.starch.starch cleavage	at4g17090	Transcript	Symbols: CT-BMY, BAM3, BMY8 | CT-BMY (CHLOROPLAST BETA-AMYLASE); beta-amylase | chr4:9604962-9607334 REVERSE	-0.751208
2.2.2.2	major CHO metabolism.degradation.starch.starch phosphorylase	at3g29320	Transcript	glucan phosphorylase, putative | chr3:11252807-11257814 FORWARD	0.906075
2.2.2.3	major CHO metabolism.degradation.starch.glucan water dikinase	at5g26570	Transcript	Symbols: PWD, OK1, ATGWD3 | ATGWD3; carbohydrate kinase/ catalytic/ phosphoglucan, water dikinase | chr5:9261580-9267729 FORWARD	-0.522465
2.2.2.6	major CHO metabolism.degradation.starch.transporter	at5g16150	Transcript	Symbols: GLT1, PGLCT | PGLCT (PLASTIDIC GLC TRANSLOCATOR); carbohydrate transmembrane transporter/ sugar:hydrogen symporter | chr5:5272557-5275815 FORWARD	-0.700866
2.2.2.6	major CHO metabolism.degradation.starch.transporter	at5g17520	Transcript	Symbols: RCP1, MEX1 | RCP1 (ROOT CAP 1); maltose transmembrane transporter | chr5:5772583-5775345 REVERSE	0.576775
3.2.2	minor CHO metabolism.trehalose.TPP	at4g39770	Transcript	trehalose-6-phosphate phosphatase, putative | chr4:18448980-18451293 REVERSE	-1.14113
3.2.2	minor CHO metabolism.trehalose.TPP	at4g12430	Transcript	trehalose-6-phosphate phosphatase, putative | chr4:7365257-7368730 REVERSE	-0.780866
3.3	minor CHO metabolism.sugar alcohols	at5g51970	Transcript	sorbitol dehydrogenase, putative / L-iditol 2-dehydrogenase, putative | chr5:21111445-21113403 FORWARD	-0.647976
3.4.3	minor CHO metabolism.myo-inositol.InsP Synthases	at2g22240	Transcript	Symbols: ATMIPS2, MIPS2 | MIPS2 (MYO-INOSITOL-1-PHOSTPATE SYNTHASE 2); binding / catalytic/ inositol-3-phosphate synthase | chr2:9451605-9454094 REVERSE	-1.17946
3.5	minor CHO metabolism.others	at1g06690	Transcript	aldo/keto reductase family protein | chr1:2049602-2052154 REVERSE	1.0805
3.5	minor CHO metabolism.others	at2g37770	Transcript	aldo/keto reductase family protein | chr2:15834867-15836881 FORWARD	-3.64583
3.5	minor CHO metabolism.others	at4g27600	Transcript	pfkB-type carbohydrate kinase family protein | chr4:13782515-13785112 REVERSE	0.697476
3.5	minor CHO metabolism.others	at5g19150	Transcript	carbohydrate kinase family | chr5:6426071-6428467 REVERSE	0.596556
3.5	minor CHO metabolism.others	at5g57330	Transcript	aldose 1-epimerase family protein | chr5:23218214-23221089 FORWARD	0.781379
3.5	minor CHO metabolism.others	at5g14500	Transcript	aldose 1-epimerase family protein | chr5:4674233-4676765 REVERSE	-0.60429
3.5	minor CHO metabolism.others	at1g04420	Transcript	aldo/keto reductase family protein | chr1:1191608-1193884 FORWARD	0.430623
3.8.2	minor CHO metabolism.galactose.alpha-galactosidases	at3g56310	Transcript	alpha-galactosidase, putative / melibiase, putative / alpha-D-galactoside galactohydrolase, putative | chr3:20882803-20885915 FORWARD	-1.74977
4.1.2	glycolysis.cytosolic branch.UGPase	at5g17310	Transcript	UTP--glucose-1-phosphate uridylyltransferase, putative / UDP-glucose pyrophosphorylase, putative / UGPase, putative | chr5:5696645-5700922 REVERSE	4.40614
4.1.5	glycolysis.cytosolic branch.phosphofructokinase (PFK)	at4g32840	Transcript	Symbols: PFK6 | PFK6 (PHOSPHOFRUCTOKINASE 6); 6-phosphofructokinase | chr4:15844780-15848441 REVERSE	1.00271
4.1.7	glycolysis.cytosolic branch.fructose-2,6-bisphosphatase (Fru2,6BisPase)	at1g07110	Transcript	Symbols: F2KP, ATF2KP, FKFBP | F2KP (FRUCTOSE-2,6-BISPHOSPHATASE); fructose-2,6-bisphosphate 2-phosphatase | chr1:2178104-2184148 REVERSE	0.558584
4.1.13	glycolysis.cytosolic branch.phosphoglycerate mutase	at3g30841	Transcript	2,3-biphosphoglycerate-independent phosphoglycerate mutase-related / phosphoglyceromutase-related | chr3:12591392-12593527 FORWARD	-0.975965
4.1.14	glycolysis.cytosolic branch.enolase	at2g36530	Transcript	Symbols: LOS2 | LOS2; copper ion binding / phosphopyruvate hydratase | chr2:15320756-15323869 REVERSE	-0.395327
4.1.16	glycolysis.cytosolic branch.phospho-enol-pyruvate carboxylase (PEPC)	at1g53310	Transcript	Symbols: ATPPC1 | ATPPC1 (PHOSPHOENOLPYRUVATE CARBOXYLASE 1); catalytic/ phosphoenolpyruvate carboxylase | chr1:19884027-19888276 REVERSE	-0.698605
4.1.17	glycolysis.cytosolic branch.phospho-enol-pyruvate carboxylase kinase (PPCK)	at1g08650	Transcript	Symbols: PPCK1 | PPCK1 (PHOSPHOENOLPYRUVATE CARBOXYLASE KINASE); kinase/ protein serine/threonine kinase | chr1:2752156-2753703 FORWARD	-0.907783
4.2.15	glycolysis.plastid branch.pyruvate kinase (PK)	at5g56350	Transcript	pyruvate kinase, putative | chr5:22820006-22822766 REVERSE	1.37097
4.2.15	glycolysis.plastid branch.pyruvate kinase (PK)	at3g22960	Transcript	Symbols: PKP1, PKP-ALPHA | PKP-ALPHA; pyruvate kinase | chr3:8139235-8141985 FORWARD	-0.554346
5.2	fermentation.PDC	at4g33070	Transcript	pyruvate decarboxylase putative | chr4:15952289-15954771 REVERSE	1.12652
6.5	gluconeogenese/ glyoxylate cycle.pyruvate dikinase	at4g15530	Transcript	Symbols: PPDK | PPDK (pyruvate orthophosphate dikinase) kinase/ pyruvate phosphate dikinase | chr4:8864828-8870801 REVERSE	-1.59347
7.2.3	OPP.non-reductive PP.ribulose-phosphate 3-epimerase	at1g63290	Transcript	ribulose-phosphate 3-epimerase cytosolic putative / pentose-5-phosphate 3-epimeraseputative | chr1:23471849-23473639 REVERSE	0.541177
7.2.4	OPP.non-reductive PP.ribose 5-phosphate isomerase	at1g71100	Transcript	Symbols: RSW10 | RSW10 (RADIAL SWELLING 10) ribose-5-phosphate isomerase 1 | chr1:26814632-26815671 FORWARD	-0.674648
7.3	OPP.electron transfer	at2g27510	Transcript	Symbols: ATFD3 | ATFD3 (ferredoxin 3)2 iron 2 sulfur cluster binding / electron carrier/ iron-sulfur cluster binding | chr2:11758079-11759476 REVERSE	0.850409
8.1.1.1	TCA / org. transformation.TCA.pyruvate DH.E1	at1g01090	Transcript	Symbols: PDH-E1 ALPHA | PDH-E1 ALPHA (PYRUVATE DEHYDROGENASE E1 ALPHA); pyruvate dehydrogenase (acetyl-transferring) | chr1:47485-49286 REVERSE	0.435844
8.1.1.3	TCA / org. transformation.TCA.pyruvate DH.E3	at3g17240	Transcript	Symbols: mtLPD2 | mtLPD2 (LIPOAMIDE DEHYDROGENASE 2); ATP binding / dihydrolipoyl dehydrogenase | chr3:5889872-5892252 REVERSE	-0.579395
8.1.6	TCA / org. transformation.TCA.succinyl-CoA ligase	at5g23250	Transcript	succinyl-CoA ligase (GDP-forming) alpha-chain, mitochondrial, putative / succinyl-CoA synthetase, alpha chain, putative / SCS-alpha, putative | chr5:7830360-7832843 FORWARD	0.48206
8.1.7	TCA / org. transformation.TCA.succinate dehydrogenase	at5g40650	Transcript	Symbols: SDH2-2 | SDH2-2; electron carrier/ succinate dehydrogenase | chr5:16281404-16283527 FORWARD	-0.396123
8.2.3	TCA / org. transformation.other organic acid transformaitons.aconitase	at4g13430	Transcript	Symbols: IIL1 | IIL1 (ISOPROPYL MALATE ISOMERASE LARGE SUBUNIT 1); 4 iron, 4 sulfur cluster binding / hydro-lyase/ lyase | chr4:7803933-7807871 REVERSE	0.930441
8.2.10	TCA / org. transformation.other organic acid transformaitons.malic	at1g79750	Transcript	Symbols: ATNADP-ME4 | ATNADP-ME4 (NADP-malic enzyme 4); malate dehydrogenase (oxaloacetate-decarboxylating) (NADP+)/ malic enzyme/ oxidoreductase, acting on NADH or NADPH, NAD or NADP as acceptor | chr1:30007326-30011393 REVERSE	-0.731955
8.2.11	TCA / org. transformation.other organic acid transformaitons.atp-citrate lyase	at1g09430	Transcript	Symbols: ACLA-3 | ACLA-3; ATP citrate synthase | chr1:3041996-3045402 FORWARD	-0.456213
8.3	TCA / org. transformation.carbonic anhydrases	at4g33580	Transcript	Symbols: ATBCA5, BCA5 | carbonic anhydrase family protein / carbonate dehydratase family protein | chr4:16138360-16141624 FORWARD	-0.625151
8.3	TCA / org. transformation.carbonic anhydrases	at5g14740	Transcript	Symbols: CA2, CA18, BETA CA2 | CA2 (CARBONIC ANHYDRASE 2); carbonate dehydratase/ zinc ion binding | chr5:4757972-4762615 FORWARD	-0.735888
9	mitochondrial electron transport / ATP synthesis	at4g34700	Transcript	complex 1 family protein / LVR family protein | chr4:16556825-16558846 FORWARD	-0.430421
9.1.1	mitochondrial electron transport / ATP synthesis.NADH-DH.complex I	at4g28510	Transcript	Symbols: ATPHB1 | ATPHB1 (PROHIBITIN 1) | chr4:14084749-14086844 REVERSE	0.785797
9.1.2	mitochondrial electron transport / ATP synthesis.NADH-DH.localisation not clear	at3g03070	Transcript	NADH-ubiquinone oxidoreductase-related | chr3:696299-698156 REVERSE	0.643259
9.1.2	mitochondrial electron transport / ATP synthesis.NADH-DH.localisation not clear	at1g49140	Transcript	NADH-ubiquinone oxidoreductase-related | chr1:18176772-18178298 REVERSE	-0.457347
9.1.2	mitochondrial electron transport / ATP synthesis.NADH-DH.localisation not clear	at3g03100	Transcript	NADH:ubiquinone oxidoreductase family protein | chr3:705381-707651 REVERSE	-0.467924
9.1.2	mitochondrial electron transport / ATP synthesis.NADH-DH.localisation not clear	atmg00580	Transcript	Symbols: NAD4 | NADH dehydrogenase subunit 4 | chrM:161693-169674 FORWARD	-0.607265
9.1.2	mitochondrial electron transport / ATP synthesis.NADH-DH.localisation not clear	atmg00513	Transcript	Symbols: NAD5A, NAD5.1, NAD5 | Mitochondrial NADH dehydrogenase subunit 5. The gene is trans-spliced from three different pre-cursors, NAD5a, NAD5b and NAD5c. | chrM:140724-142998 REVERSE	0.672657
9.1.2	mitochondrial electron transport / ATP synthesis.NADH-DH.localisation not clear	at5g11770	Transcript	NADH-ubiquinone oxidoreductase 20 kDa subunit, mitochondrial | chr5:3790806-3793000 REVERSE	-0.40186
9.1.2	mitochondrial electron transport / ATP synthesis.NADH-DH.localisation not clear	atmg00285	Transcript	Symbols: NAD2A, NAD2.1, NAD2 | encodes subunit of mitochondrial NAD(P)H dehydrogenase that is trans-spliced from two precursors, NAD2A and NAD2B. | chrM:79740-81297 REVERSE	-1.106
9.1.2	mitochondrial electron transport / ATP synthesis.NADH-DH.localisation not clear	at2g20360	Transcript	binding / catalytic/ coenzyme binding | chr2:8785988-8789473 FORWARD	-1.05552
9.2.2	mitochondrial electron transport / ATP synthesis.NADH-DH.type II.external	at4g28220	Transcript	Symbols: NDB1 | NDB1 (NAD(P)H dehydrogenase B1); NADH dehydrogenase/ disulfide oxidoreductase | chr4:13992997-13995831 FORWARD	0.861272
9.5	mitochondrial electron transport / ATP synthesis.cytochrome c reductase	at1g15120	Transcript	ubiquinol-cytochrome C reductase complex 7.8 kDa protein, putative / mitochondrial hinge protein, putative | chr1:5202648-5204193 FORWARD	-0.730051
9.5	mitochondrial electron transport / ATP synthesis.cytochrome c reductase	at5g13430	Transcript	ubiquinol-cytochrome C reductase iron-sulfur subunit, mitochondrial, putative / Rieske iron-sulfur protein, putative | chr5:4305125-4307513 REVERSE	-0.616821
9.5	mitochondrial electron transport / ATP synthesis.cytochrome c reductase	at3g52730	Transcript	ubiquinol-cytochrome C reductase UQCRX/QCR9-like family protein | chr3:19542931-19544264 REVERSE	0.283603
9.6	mitochondrial electron transport / ATP synthesis.cytochrome c	at3g51790	Transcript	Symbols: ATG1 | ATG1 (ARABIDOPSIS TRANSMEMBRANE PROTEIN G1P-RELATED 1) | chr3:19209585-19210744 REVERSE	-0.803
9.6	mitochondrial electron transport / ATP synthesis.cytochrome c	at3g27240	Transcript	cytochrome c1, putative | chr3:10055789-10058716 REVERSE	-0.616014
9.7	mitochondrial electron transport / ATP synthesis.cytochrome c oxidase	at2g07687	Transcript	cytochrome c oxidase subunit 3 | chr2:3311654-3312651 REVERSE	-0.484909
9.7	mitochondrial electron transport / ATP synthesis.cytochrome c oxidase	atmg00160	Transcript	Symbols: COX2 | cytochrome c oxidase subunit 2 | chrM:40502-42628 REVERSE	-1.29283
9.7	mitochondrial electron transport / ATP synthesis.cytochrome c oxidase	atmg01360	Transcript	Symbols: COX1 | cytochrome c oxidase subunit 1 | chrM:349830-351413 REVERSE	-0.934819
9.7	mitochondrial electron transport / ATP synthesis.cytochrome c oxidase	at1g22450	Transcript	Symbols: COX6B, ATCOX6B2 | COX6B (CYTOCHROME C OXIDASE 6B); cytochrome-c oxidase | chr1:7925121-7927278 FORWARD	-1.7573
9.7	mitochondrial electron transport / ATP synthesis.cytochrome c oxidase	at3g15640	Transcript	cytochrome c oxidase family protein | chr3:5299110-5301745 FORWARD	-0.492001
9.9	mitochondrial electron transport / ATP synthesis.F1-ATPase	at5g47030	Transcript	ATP synthase delta' chain, mitochondrial | chr5:19090298-19092314 FORWARD	-0.764427
9.9	mitochondrial electron transport / ATP synthesis.F1-ATPase	at2g33040	Transcript	ATP synthase gamma chain, mitochondrial (ATPC) | chr2:14018690-14021183 REVERSE	-0.641931
9.9	mitochondrial electron transport / ATP synthesis.F1-ATPase	at3g46430	Transcript	unknown protein | chr3:17087594-17088753 FORWARD	-0.717611
10.1.1.1	cell wall.precursor synthesis.NDP sugar pyrophosphorylase.GDP mannose	at2g39770	Transcript	Symbols: CYT1, VTC1, SOZ1, EMB101, GMP1 | CYT1 (CYTOKINESIS DEFECTIVE 1); mannose-1-phosphate guanylyltransferase/ nucleotidyltransferase | chr2:16588702-16590985 FORWARD	0.563667
10.1.1.2	cell wall.precursor synthesis.NDP sugar pyrophosphorylase.GDP fucose and fucokinase	at1g01220	Transcript	GHMP kinase-related | chr1:91750-95651 FORWARD	0.739278
10.1.5	cell wall.precursor synthesis.UXS	at2g47650	Transcript	Symbols: UXS4 | UXS4 (UDP-XYLOSE SYNTHASE 4); UDP-glucuronate decarboxylase/ catalytic | chr2:19538610-19541457 REVERSE	1.19427
10.1.5	cell wall.precursor synthesis.UXS	at2g28760	Transcript	Symbols: UXS6 | NAD-dependent epimerase/dehydratase family protein | chr2:12336188-12339027 REVERSE	0.518214
10.1.5	cell wall.precursor synthesis.UXS	at3g46440	Transcript	Symbols: UXS5 | UXS5; UDP-glucuronate decarboxylase/ catalytic | chr3:17089045-17091875 REVERSE	0.429748
10.1.6	cell wall.precursor synthesis.GAE	at2g45310	Transcript	Symbols: GAE4 | GAE4 (UDP-D-GLUCURONATE 4-EPIMERASE 4); binding / catalytic/ coenzyme binding / racemase and epimerase, acting on carbohydrates and derivatives | chr2:18682081-18684042 FORWARD	2.96356
10.1.6	cell wall.precursor synthesis.GAE	at3g23820	Transcript	Symbols: GAE6 | GAE6 (UDP-D-GLUCURONATE 4-EPIMERASE 6); UDP-glucuronate 4-epimerase/ catalytic | chr3:8603444-8605462 FORWARD	-1.20531
10.1.10	cell wall.precursor synthesis.RHM	at1g78570	Transcript	Symbols: RHM1, ROL1, ATRHM1 | RHM1 (RHAMNOSE BIOSYNTHESIS 1); UDP-L-rhamnose synthase/ UDP-glucose 4,6-dehydratase/ catalytic | chr1:29549649-29552438 FORWARD	-0.717063
10.1.12.1	cell wall.precursor synthesis.KDO pathway.arabinose-5-phosphate isomerase	at3g54690	Transcript	sugar isomerase (SIS) domain-containing protein / CBS domain-containing protein | chr3:20246539-20248140 FORWARD	0.507174
10.1.30.1	cell wall.precursor synthesis.sugar kinases.galacturonic acid kinase	at3g10700	Transcript	GHMP kinase family protein | chr3:3346578-3351023 REVERSE	1.49118
10.1.30.2	ell wall.precursor synthesis.sugar kinases.arabinose-1-kinase	at4g16130	Transcript	Symbols: ARA1, ISA1, ATISA1 | ARA1 (ARABINOSE KINASE); ATP binding / L-arabinokinase/ galactokinase | chr4:9120867-9127938 FORWARD	-0.585367
10.2	cell wall.cellulose synthesis	at5g49720	Transcript	Symbols: ATGH9A1, DEC, KOR, RSW2, IRX2, KOR1 | ATGH9A1 (ARABIDOPSIS THALIANA GLYCOSYL HYDROLASE 9A1); cellulase/ hydrolase, hydrolyzing O-glycosyl compounds | chr5:20197391-20200288 REVERSE	-0.464694
10.2	cell wall.cellulose synthesis	at5g22130	Transcript	Symbols: PNT1 | PNT1 (PEANUT 1); alpha-1,4-mannosyltransferase/ mannosyltransferase/ transferase, transferring glycosyl groups | chr5:7337158-7340052 REVERSE	0.845334
10.2	cell wall.cellulose synthesis	at5g03760	Transcript	Symbols: ATCSLA09, CSLA09, ATCSLA9, CSLA9, RAT4 | ATCSLA09; mannan synthase/ transferase, transferring glycosyl groups | chr5:985675-990549 REVERSE	0.541793
10.2.1	cell wall.cellulose synthesis.cellulose synthase	at2g21770	Transcript	Symbols: CESA9, CESA09 | CESA9 (CELLULOSE SYNTHASE A9); cellulose synthase/ transferase, transferring glycosyl groups | chr2:9284837-9289536 FORWARD	0.628549
10.2.2	cell wall.cellulose synthesis.COBRA	at5g60920	Transcript	Symbols: COB | COB (COBRA) | chr5:24511196-24514129 REVERSE	0.732544
10.3	cell wall.hemicellulose synthesis	at5g62620	Transcript	galactosyltransferase family protein | chr5:25136751-25139946 FORWARD	1.23114
10.3.1.1	cell wall.hemicellulose synthesis.xyloglucan.XXXG galactose Transferase	at2g20370	Transcript	Symbols: KAM1, MUR3 | MUR3 (MURUS 3); catalytic/ transferase, transferring glycosyl groups | chr2:8791986-8794401 FORWARD	0.995238
10.3.2	cell wall.hemicellulose synthesis.glucuronoxylan	at4g36890	Transcript	Symbols: IRX14 | IRX14 (irregular xylem 14); transferase, transferring glycosyl groups / xylosyltransferase | chr4:17379175-17381780 REVERSE	1.9662
10.5.1	cell wall.cell wall proteins.AGPs	at5g03170	Transcript	Symbols: FLA11 | FLA11 | chr5:752750-753657 REVERSE	0.805056
10.5.1	cell wall.cell wall proteins.AGPs	at5g55730	Transcript	Symbols: FLA1 | FLA1 (FASCICLIN-LIKE ARAB INOGALACTAN 1) | chr5:22558148-22560461 REVERSE	0.495603
10.5.1	cell wall.cell wall proteins.AGPs	at4g37450	Transcript	Symbols: AGP18, ATAGP18 | AGP18 (ARABINOGALACTAN PROTEIN 18) | chr4:17605758-17606755 REVERSE	0.998124
10.5.1	cell wall.cell wall proteins.AGPs	at2g04780	Transcript	Symbols: FLA7 | FLA7 (FASCICLIN-LIKE ARABINOOGALACTAN 7) | chr2:1676742-1678455 FORWARD	0.683923
10.5.1	cell wall.cell wall proteins.AGPs	at3g46550	Transcript	Symbols: SOS5 | SOS5 (salt overly sensitive 5); polysaccharide binding / protein binding | chr3:17136456-17137874 REVERSE	-0.529432
10.5.1	cell wall.cell wall proteins.AGPs	at5g06390	Transcript	Symbols: FLA17 | FLA17 (FASCICLIN-LIKE ARABINOGALACTAN PROTEIN 17 PRECURSOR) | chr5:1952851-1955788 FORWARD	0.449621
10.5.1	cell wall.cell wall proteins.AGPs	at5g10430	Transcript	Symbols: AGP4, ATAGP4 | AGP4 (ARABINOGALACTAN PROTEIN 4) | chr5:3277532-3278313 REVERSE	1.1487
10.5.3	cell wall.cell wall proteins.LRR	at3g22800	Transcript	leucine-rich repeat family protein / extensin family protein | chr3:8062888-8064556 REVERSE	1.05616
10.5.5	cell wall.cell wall proteins.RGP	at3g02230	Transcript	Symbols: RGP1, ATRGP1 | RGP1 (REVERSIBLY GLYCOSYLATED POLYPEPTIDE 1); cellulose synthase (UDP-forming) | chr3:415393-417547 FORWARD	0.911554
10.6.1	cell wall.degradation.cellulases and beta -1,4-glucanases	at2g32990	Transcript	Symbols: AtGH9B8 | AtGH9B8 (Arabidopsis thaliana glycosyl hydrolase 9B8); catalytic/ hydrolase, hydrolyzing O-glycosyl compounds | chr2:14003250-14006017 FORWARD	1.3425
10.6.2	cell wall.degradation.mannan-xylose-arabinose-fucose	at5g66460	Transcript	(1-4)-beta-mannan endohydrolase, putative | chr5:26538395-26541036 REVERSE	0.914759
10.6.2	cell wall.degradation.mannan-xylose-arabinose-fucose	at5g49360	Transcript	Symbols: BXL1, ATBXL1 | BXL1 (BETA-XYLOSIDASE 1); hydrolase, hydrolyzing O-glycosyl compounds | chr5:20011879-20016742 REVERSE	-1.66404
10.6.2	cell wall.degradation.mannan-xylose-arabinose-fucose	at5g01930	Transcript	(1-4)-beta-mannan endohydrolase, putative | chr5:361081-362901 REVERSE	1.05776
10.6.2	cell wall.degradation.mannan-xylose-arabinose-fucose	at1g02640	Transcript	Symbols: BXL2, ATBXL2 | BXL2 (BETA-XYLOSIDASE 2); hydrolase, hydrolyzing O-glycosyl compounds | chr1:564205-567769 FORWARD	-1.73337
10.6.2	cell wall.degradation.mannan-xylose-arabinose-fucose	at1g58370	Transcript	Symbols: RXF12, ATXYN1 | RXF12; endo-1,4-beta-xylanase/ hydrolase, hydrolyzing O-glycosyl compounds | chr1:21684584-21688321 FORWARD	1.80188
10.6.2	cell wall.degradation.mannan-xylose-arabinose-fucose	at3g19620	Transcript	glycosyl hydrolase family 3 protein | chr3:6815613-6818308 REVERSE	1.39964
10.6.2	cell wall.degradation.mannan-xylose-arabinose-fucose	at5g26120	Transcript	Symbols: ATASD2, ASD2 | ASD2 (ALPHA-L-ARABINOFURANOSIDASE 2); alpha-N-arabinofuranosidase/ hydrolase, acting on glycosyl bonds | chr5:9121727-9125967 REVERSE	-0.653051
10.6.3	cell wall.degradation.pectate lyases and polygalacturonases	at1g09890	Transcript	lyase | chr1:3214237-3217538 REVERSE	1.73239
10.6.3	cell wall.degradation.pectate lyases and polygalacturonases	at3g55140	Transcript	pectate lyase family protein | chr3:20438772-20440429 FORWARD	-0.600327
10.6.3	cell wall.degradation.pectate lyases and polygalacturonases	at5g04310	Transcript	pectate lyase family protein | chr5:1203203-1207352 REVERSE	1.03174
10.6.3	cell wall.degradation.pectate lyases and polygalacturonases	at1g67750	Transcript	pectate lyase family protein | chr1:25401588-25403503 FORWARD	1.24048
10.6.3	cell wall.degradation.pectate lyases and polygalacturonases	at1g70370	Transcript	BURP domain-containing protein / polygalacturonase, putative | chr1:26512722-26515188 REVERSE	1.191
10.6.3	cell wall.degradation.pectate lyases and polygalacturonases	at4g23820	Transcript	glycoside hydrolase family 28 protein / polygalacturonase (pectinase) family protein | chr4:12397038-12400091 REVERSE	0.912618
10.7	cell wall.modification	at4g37800	Transcript	xyloglucan:xyloglucosyl transferase, putative / xyloglucan endotransglycosylase, putative / endo-xyloglucan transferase, putative | chr4:17775474-17777397 REVERSE	-0.41922
10.7	cell wall.modification	at1g10550	Transcript	Symbols: XTH33, XET | XTH33; hydrolase, acting on glycosyl bonds / hydrolase, hydrolyzing O-glycosyl compounds / xyloglucan:xyloglucosyl transferase | chr1:3479153-3480988 REVERSE	0.612254
10.7	cell wall.modification	at5g13870	Transcript	Symbols: EXGT-A4 | EXGT-A4 (ENDOXYLOGLUCAN TRANSFERASE A4); hydrolase, acting on glycosyl bonds / hydrolase, hydrolyzing O-glycosyl compounds / xyloglucan:xyloglucosyl transferase | chr5:4474976-4477045 REVERSE	1.10082
10.7	cell wall.modification	at1g11545	Transcript	xyloglucan:xyloglucosyl transferase, putative / xyloglucan endotransglycosylase, putative / endo-xyloglucan transferase, putative | chr1:3878550-3880361 REVERSE	1.63555
10.7	cell wall.modification	at4g25810	Transcript	Symbols: XTR6, XTH23 | XTR6 (XYLOGLUCAN ENDOTRANSGLYCOSYLASE 6); hydrolase, acting on glycosyl bonds / hydrolase, hydrolyzing O-glycosyl compounds / xyloglucan:xyloglucosyl transferase | chr4:13128643-13129884 FORWARD	-1.18264
10.7	cell wall.modification	at4g17030	Transcript	Symbols: ATEXLB1, EXPR, AT-EXPR, ATEXPR1, ATHEXP BETA 3.1 | ATEXLB1 (ARABIDOPSIS THALIANA EXPANSIN-LIKE B1) | chr4:9581586-9583290 REVERSE	-0.767918
10.7	cell wall.modification	at4g14130	Transcript	Symbols: XTR7 | XTR7 (XYLOGLUCAN ENDOTRANSGLYCOSYLASE 7); hydrolase, acting on glycosyl bonds / hydrolase, hydrolyzing O-glycosyl compounds / xyloglucan:xyloglucosyl transferase | chr4:8137051-8138281 REVERSE	-1.6222
10.7	cell wall.modification	at1g26770	Transcript	Symbols: ATEXPA10, AT-EXP10, ATEXP10, ATHEXP ALPHA 1.1, EXP10 | ATEXPA10 (ARABIDOPSIS THALIANA EXPANSIN A 10); structural constituent of cell wall | chr1:9259750-9260792 FORWARD	1.63723
10.8.1	cell wall.pectin*esterases.PME	at3g43270	Transcript	pectinesterase family protein | chr3:15222125-15225460 REVERSE	-0.64251
10.8.1	cell wall.pectin*esterases.PME	at5g09760	Transcript	pectinesterase family protein | chr5:3032375-3034543 FORWARD	0.860752
10.8.1	cell wall.pectin*esterases.PME	at1g11580	Transcript	Symbols: ATPMEPCRA, PMEPCRA | PMEPCRA (METHYLESTERASE PCR A); enzyme inhibitor/ pectinesterase | chr1:3888690-3890811 FORWARD	1.30091
10.8.1	cell wall.pectin*esterases.PME	at5g19730	Transcript	pectinesterase family protein | chr5:6670458-6673282 FORWARD	1.08885
10.8.2	cell wall.pectin*esterases.acetyl esterase	at4g19420	Transcript	pectinacetylesterase family protein | chr4:10587166-10590588 REVERSE	-0.531954
10.8.2	cell wall.pectin*esterases.acetyl esterase	at1g57590	Transcript	carboxylesterase | chr1:21327360-21329763 REVERSE	-0.647399
10.8.99	cell wall.pectin*esterases.misc	at5g48450	Transcript	Symbols: sks3 | sks3 (SKU5 Similar 3); copper ion binding / oxidoreductase | chr5:19633295-19635664 REVERSE	0.795422
10.8.99	cell wall.pectin*esterases.misc	at2g45220	Transcript	pectinesterase family protein | chr2:18644084-18646447 REVERSE	0.774716
11.1.3	lipid metabolism.FA synthesis and FA elongation.ketoacyl ACP synthase	at1g74960	Transcript	Symbols: FAB1, KAS2 | FAB1 (FATTY ACID BIOSYNTHESIS 1); 3-oxoacyl-[acyl-carrier-protein] synthase/ fatty-acid synthase | chr1:28151978-28156227 REVERSE	-0.322663
11.1.5	lipid metabolism.FA synthesis and FA elongation.beta hydroxyacyl ACP dehydratase	at5g10160	Transcript	beta-hydroxyacyl-ACP dehydratase, putative | chr5:3185746-3187312 FORWARD	0.649841
11.1.8	lipid metabolism.FA synthesis and FA elongation.acyl coa ligase	at5g16340	Transcript	AMP-binding protein, putative | chr5:5349094-5350907 REVERSE	0.747784
11.1.9	lipid metabolism.FA synthesis and FA elongation.long chain fatty acid CoA ligase	at2g47240	Transcript	Symbols: CER8, LACS1 | long-chain-fatty-acid--CoA ligase family protein / long-chain acyl-CoA synthetase family protein | chr2:19392558-19397831 FORWARD	0.488291
11.1.9	lipid metabolism.FA synthesis and FA elongation.long chain fatty acid CoA ligase	at4g23850	Transcript	long-chain-fatty-acid--CoA ligase / long-chain acyl-CoA synthetase | chr4:12403454-12408335 REVERSE	-0.56488
11.1.9	lipid metabolism.FA synthesis and FA elongation.long chain fatty acid CoA ligase	at1g77590	Transcript	Symbols: LACS9 | LACS9 (LONG CHAIN ACYL-COA SYNTHETASE 9); long-chain-fatty-acid-CoA ligase | chr1:29148256-29152315 REVERSE	-0.517293
11.1.10	lipid metabolism.FA synthesis and FA elongation.beta ketoacyl CoA synthase	at2g26640	Transcript	Symbols: KCS11 | KCS11 (3-KETOACYL-COA SYNTHASE 11); acyltransferase/ catalytic/ transferase, transferring acyl groups other than amino-acyl groups | chr2:11329870-11331858 FORWARD	1.2036
11.1.10	lipid metabolism.FA synthesis and FA elongation.beta ketoacyl CoA synthase	at5g43760	Transcript	Symbols: KCS20 | KCS20 (3-KETOACYL-COA SYNTHASE 20); fatty acid elongase | chr5:17585763-17588597 FORWARD	0.655094
11.1.12	lipid metabolism.FA synthesis and FA elongation.ACP protein	at5g47630	Transcript	Symbols: mtACP3 | mtACP3 (mitochondrial acyl carrier protein 3); acyl carrier/ cofactor binding | chr5:19306147-19307094 FORWARD	0.988386
11.1.13	lipid metabolism.FA synthesis and FA elongation.acyl-CoA binding protein	at1g31812	Transcript	Symbols: ACBP6, ACBP | ACBP6 (acyl-CoA-binding protein 6); acyl-CoA binding / phosphatidylcholine binding | chr1:11410875-11412204 REVERSE	-0.602137
11.1.13	lipid metabolism.FA synthesis and FA elongation.acyl-CoA binding protein	at4g24230	Transcript	Symbols: ACBP3 | ACBP3 (ACYL-COA-BINDING DOMAIN 3); acyl-CoA binding | chr4:12566935-12568754 REVERSE	1.15694
11.1.13	lipid metabolism.FA synthesis and FA elongation.acyl-CoA binding protein	at5g53470	Transcript	Symbols: ACBP1, ACBP | ACBP1 (ACYL-COA BINDING PROTEIN 1); acyl-CoA binding / lead ion binding | chr5:21710351-21712611 FORWARD	0.740409
11.1.31	lipid metabolism.FA synthesis and FA elongation.pyruvate DH	at3g25860	Transcript	Symbols: LTA2, PLE2 | LTA2; dihydrolipoyllysine-residue acetyltransferase | chr3:9460560-9462787 FORWARD	-0.875549
11.2.3	lipid metabolism.FA desaturation.omega 3 desaturase	at2g29980	Transcript	Symbols: FAD3 | FAD3 (FATTY ACID DESATURASE 3); omega-3 fatty acid desaturase | chr2:12781591-12785053 REVERSE	0.573357
11.2.4	lipid metabolism.FA desaturation.omega 6 desaturase	at3g12120	Transcript	Symbols: FAD2 | FAD2 (FATTY ACID DESATURASE 2); delta12-fatty acid dehydrogenase/ omega-6 fatty acid desaturase | chr3:3860285-3863050 REVERSE	0.6583
11.3	lipid metabolism.Phospholipid synthesis	at3g05510	Transcript	phospholipid/glycerol acyltransferase family protein | chr3:1595394-1598271 FORWARD	-0.565977
11.3	lipid metabolism.Phospholipid synthesis	at2g38110	Transcript	Symbols: ATGPAT6, GPAT6 | GPAT6 (GLYCEROL-3-PHOSPHATE ACYLTRANSFERASE 6); 1-acylglycerol-3-phosphate O-acyltransferase/ acyltransferase | chr2:15952607-15955494 REVERSE	0.667376
11.3.1	lipid metabolism.Phospholipid synthesis.1-acylglycerol-3-phosphate O-acyltransferase	at3g57650	Transcript	Symbols: LPAT2 | LPAT2; 1-acylglycerol-3-phosphate O-acyltransferase | chr3:21349507-21353174 FORWARD	-0.475809
11.3.1	lipid metabolism.Phospholipid synthesis.1-acylglycerol-3-phosphate O-acyltransferase	at1g75020	Transcript	Symbols: LPAT4 | LPAT4 (LYSOPHOSPHATIDYL ACYLTRANSFERASE 4); acyltransferase | chr1:28171018-28173436 FORWARD	-0.512673
11.3.3	lipid metabolism.Phospholipid synthesis.phosphatidate cytidylyltransferase	at4g22340	Transcript	phosphatidate cytidylyltransferase, putative / CDP-diglyceride synthetase, putative | chr4:11799959-11802828 REVERSE	-0.542375
11.3.4	lipid metabolism.Phospholipid synthesis.CDP-diacylglycerol-inositol 3-phosphatidyltransferase	at4g38570	Transcript	Symbols: PIS2 | PIS2 (PROBABLE CDP-DIACYLGLYCEROL--INOSITOL 3-PHOSPHATIDYLTRANSFERASE 2); phosphotransferase, for other substituted phosphate groups | chr4:18031279-18033563 REVERSE	-0.458649
11.3.5	lipid metabolism.Phospholipid synthesis.diacylglycerol kinase	at2g18730	Transcript	Symbols: ATDGK3, DGK3 | diacylglycerol kinase, putative | chr2:8118830-8121925 FORWARD	1.26074
11.3.7	lipid metabolism.Phospholipid synthesis.cyclopropane-fatty-acyl-phospholipid synthase	at3g23510	Transcript	cyclopropane fatty acid synthase, putative / CPA-FA synthase, putative | chr3:8427660-8433314 FORWARD	1.08128
11.6	lipid metabolism.lipid transfer proteins etc	at1g27950	Transcript	Symbols: LTPG1 | LTPG1 (GLYCOSYLPHOSPHATIDYLINOSITOL-ANCHORED LIPID PROTEIN TRANSFER 1) | chr1:9740704-9742159 FORWARD	-0.669515
11.7	lipid metabolism.unassigned	at4g01510	Transcript	Symbols: ARV2 | ARV2 | chr4:642733-644336 FORWARD	0.968642
11.8	lipid metabolism.''exotics'' (steroids, squalene etc)	at4g27270	Transcript	quinone reductase family protein | chr4:13661331-13663294 REVERSE	-0.746313
11.8.1	lipid metabolism.''exotics'' (steroids, squalene etc).sphingolipids	at2g46210	Transcript	delta-8 sphingolipid desaturase, putative | chr2:18977344-18979001 FORWARD	0.670203
11.8.1	lipid metabolism.''exotics'' (steroids, squalene etc).sphingolipids	at2g34770	Transcript	Symbols: FAH1 | FAH1 (FATTY ACID HYDROXYLASE 1); catalytic/ fatty acid alpha-hydroxylase | chr2:14665667-14668250 FORWARD	0.6526
11.8.1.2	lipid metabolism.''exotics'' (steroids, squalene etc).sphingolipids.serine C-palmitoyltransferase	at5g23670	Transcript	Symbols: LCB2 | LCB2; protein binding / serine C-palmitoyltransferase | chr5:7981641-7985391 FORWARD	-0.71314
11.8.10	lipid metabolism.'exotics' (steroids, squalene etc).phosphatidylcholinesterol O-acyltransferase	at3g03310	Transcript	lecithin:cholesterol acyltransferase family protein / LACT family protein | chr3:778568-781580 REVERSE	1.70978
11.9.2	lipid metabolism.lipid degradation.lipases	at2g42690	Transcript	lipase, putative | chr2:17776241-17777717 REVERSE	-0.629316
11.9.2	lipid metabolism.lipid degradation.lipases	at1g28660	Transcript	lipase, putative | chr1:10071712-10073411 REVERSE	1.35446
11.9.2	lipid metabolism.lipid degradation.lipases	at1g52760	Transcript	esterase/lipase/thioesterase family protein | chr1:19651325-19652743 FORWARD	1.09123
11.9.2	lipid metabolism.lipid degradation.lipases	at2g44970	Transcript	lipase-related | chr2:18548813-18552159 REVERSE	0.955667
11.9.2.2	lipid metabolism.lipid degradation.lipases.acylglycerol lipase	at5g16120	Transcript	hydrolase, alpha/beta fold family protein | chr5:5265633-5267916 FORWARD	1.27752
11.9.3	lipid metabolism.lipid degradation.lysophospholipases	at4g34920	Transcript	1-phosphatidylinositol phosphodiesterase-related | chr4:16635684-16636975 FORWARD	1.47676
11.9.3.1	lipid metabolism.lipid degradation.lysophospholipases.phospholipase D	at4g35790	Transcript	Symbols: ATPLDDELTA, PLDDELTA | ATPLDDELTA; phospholipase D | chr4:16955518-16960170 REVERSE	-0.381023
11.9.3.1	lipid metabolism.lipid degradation.lysophospholipases.phospholipase D	at3g16785	Transcript	Symbols: PLDP1, PLDZ1, PLDZETA1, PLD ZETA 1 | PLDP1 (PHOSPHOLIPASE D P1); phospholipase D | chr3:5711082-5719023 FORWARD	-1.50302
11.9.3.2	lipid metabolism.lipid degradation.lysophospholipases.carboxylesterase	at4g22300	Transcript	Symbols: SOBER1 | SOBER1 (SUPPRESSOR OF AVRBST-ELICITED RESISTANCE 1); carboxylesterase | chr4:11787313-11791055 REVERSE	3.75922
11.9.4.2	lipid metabolism.lipid degradation.beta-oxidation.acyl CoA DH	at5g65110	Transcript	Symbols: ACX2, ATACX2 | ACX2 (ACYL-COA OXIDASE 2); acyl-CoA oxidase | chr5:26009635-26012514 REVERSE	-1.13842
11.9.4.2	lipid metabolism.lipid degradation.beta-oxidation.acyl CoA DH	at3g51840	Transcript	Symbols: ACX4, ATSCX, ATG6 | ACX4 (ACYL-COA OXIDASE 4); acyl-CoA oxidase/ oxidoreductase | chr3:19225360-19229163 REVERSE	-1.0496
11.9.4.3	lipid metabolism.lipid degradation.beta-oxidation.enoyl CoA hydratase	at4g14430	Transcript	Symbols: IBR10, ATECI2, ECI2, ECHIB, PEC12 | IBR10 (INDOLE-3-BUTYRIC ACID RESPONSE 10); catalytic/ dodecenoyl-CoA delta-isomerase | chr4:8304600-8305705 REVERSE	-0.933998
11.9.4.9	lipid metabolism.lipid degradation.beta-oxidation.multifunctional	at3g06860	Transcript	Symbols: MFP2, ATMFP2 | MFP2 (MULTIFUNCTIONAL PROTEIN 2); 3-hydroxyacyl-CoA dehydrogenase/ enoyl-CoA hydratase | chr3:2161869-2166349 FORWARD	-0.343586
13.1.1.1.2	amino acid metabolism.synthesis.central amino acid metabolism.GABA.GABA transaminase	at3g22200	Transcript	Symbols: POP2, GABA-T, HER1 | POP2 (POLLEN-PISTIL INCOMPATIBILITY 2); 4-aminobutyrate transaminase/ 4-aminobutyrate:pyruvate transaminase | chr3:7835148-7839061 FORWARD	-0.560202
13.1.1.2.1	amino acid metabolism.synthesis.central amino acid metabolism.aspartate.aspartate aminotransferase	at5g11520	Transcript	Symbols: ASP3, YLS4 | ASP3 (ASPARTATE AMINOTRANSFERASE 3); L-aspartate:2-oxoglutarate aminotransferase | chr5:3685089-3687764 REVERSE	-1.03999
13.1.1.2.1	amino acid metabolism.synthesis.central amino acid metabolism.aspartate.aspartate aminotransferase	at4g31990	Transcript	Symbols: ASP5, AAT3, ATAAT1 | ASP5 (ASPARTATE AMINOTRANSFERASE 5); L-aspartate:2-oxoglutarate aminotransferase | chr4:15470761-15473853 REVERSE	-0.311755
13.1.2.3.21	amino acid metabolism.synthesis.glutamate family.arginine.ornithine carbamoyltransferase	at1g75330	Transcript	Symbols: OTC | OTC (ORNITHINE CARBAMOYLTRANSFERASE); amino acid binding / carboxyl- or carbamoyltransferase/ ornithine carbamoyltransferase | chr1:28266259-28268412 REVERSE	0.614714
13.1.2.3.31	amino acid metabolism.synthesis.glutamate family.arginine.aspartate racemase	at1g15410	Transcript	aspartate-glutamate racemase family | chr1:5298324-5300927 FORWARD	0.882179
13.1.3.1.1	amino acid metabolism.synthesis.aspartate family.asparagine.asparagine synthetase	at3g47340	Transcript	Symbols: ASN1, DIN6, AT-ASN1 | ASN1 (GLUTAMINE-DEPENDENT ASPARAGINE SYNTHASE 1); asparagine synthase (glutamine-hydrolyzing) | chr3:17437884-17441243 REVERSE	-1.21766
13.1.3.4	amino acid metabolism.synthesis.aspartate family.methionine	at2g36880	Transcript	Symbols: MAT3 | MAT3 (methionine adenosyltransferase 3); copper ion binding / methionine adenosyltransferase | chr2:15479366-15481412 REVERSE	0.823614
13.1.3.4.1	amino acid metabolism.synthesis.aspartate family.methionine.cystathionine gamma-synthase	at3g01120	Transcript	Symbols: MTO1, CGS, ATCYS1, CGS1 | MTO1 (METHIONINE OVERACCUMULATION 1); cystathionine gamma-synthase | chr3:38759-41932 REVERSE	-0.642381
13.1.3.5.2	amino acid metabolism.synthesis.aspartate family.lysine.dihydrodipicolinate reductase	at5g52100	Transcript	Symbols: crr1 | crr1 (chlororespiration reduction 1); dihydrodipicolinate reductase | chr5:21170145-21172346 FORWARD	1.0154
13.1.3.5.4	amino acid metabolism.synthesis.aspartate family.lysine.diaminopimelate epimerase	at3g53580	Transcript	diaminopimelate epimerase family protein | chr3:19864757-19867134 FORWARD	0.614706
13.1.3.5.5	amino acid metabolism.synthesis.aspartate family.lysine.diaminopimelate decarboxylase	at3g14390	Transcript	diaminopimelate decarboxylase, putative / DAP carboxylase, putative | chr3:4806725-4809433 FORWARD	0.489175
13.1.4.1.1	amino acid metabolism.synthesis.branched chain group.common.acetolactate synthase	at3g48560	Transcript	Symbols: CSR1, ALS, AHAS, TZP5, IMR1 | CSR1 (CHLORSULFURON/IMIDAZOLINONE RESISTANT 1); acetolactate synthase/ pyruvate decarboxylase | chr3:18001312-18003581 REVERSE	0.66572
13.1.4.1.4	amino acid metabolism.synthesis.branched chain group.common.branched-chain amino acid aminotransferase	at1g10060	Transcript	Symbols: ATBCAT-1 | branched-chain amino acid aminotransferase 1 / branched-chain amino acid transaminase 1 (BCAT1) | chr1:3284239-3287107 FORWARD	-1.20392
13.1.4.1.4	amino acid metabolism.synthesis.branched chain group.common.branched-chain amino acid aminotransferase	at3g49680	Transcript	Symbols: ATBCAT-3, BCAT3 | BCAT3 (BRANCHED-CHAIN AMINOTRANSFERASE 3); branched-chain-amino-acid transaminase/ catalytic | chr3:18422649-18425693 FORWARD	0.558098
13.1.4.4.1	amino acid metabolism.synthesis.branched chain group.leucine specific.2-isopropylmalate synthase	at1g74040	Transcript	Symbols: IMS1, MAML-3, IPMS2 | IMS1 (2-ISOPROPYLMALATE SYNTHASE 1); 2-isopropylmalate synthase | chr1:27842171-27845776 FORWARD	1.01919
13.1.5.3.1	amino acid metabolism.synthesis.serine-glycine-cysteine group.cysteine.OASTL	at3g61440	Transcript	Symbols: ATCYSC1, ARATH;BSAS3;1, CYSC1 | CYSC1 (CYSTEINE SYNTHASE C1); L-3-cyanoalanine synthase/ cysteine synthase | chr3:22735747-22737980 FORWARD	0.622393
13.1.6.1.1	amino acid metabolism.synthesis.aromatic aa.chorismate.3-deoxy-D-arabino-heptulosonate 7-phosphate synthase	at1g22410	Transcript	2-dehydro-3-deoxyphosphoheptonate aldolase, putative / 3-deoxy-D-arabino-heptulosonate 7-phosphate synthase, putative / DAHP synthetase, putative | chr1:7912046-7915003 FORWARD	0.55181
13.1.6.1.5	amino acid metabolism.synthesis.aromatic aa.chorismate.shikimate kinase	at2g21940	Transcript	shikimate kinase, putative | chr2:9350716-9353231 FORWARD	0.446447
13.1.6.1.6	amino acid metabolism.synthesis.aromatic aa.chorismate.5-enolpyruvylshikimate-3-phosphate synthase	at1g48860	Transcript	3-phosphoshikimate 1-carboxyvinyltransferase, putative / 5-enolpyruvylshikimate-3-phosphate, putative / EPSP synthase, putative | chr1:18068707-18071466 REVERSE	0.585228
13.1.6.1.6	amino acid metabolism.synthesis.aromatic aa.chorismate.5-enolpyruvylshikimate-3-phosphate synthase	at2g45300	Transcript	3-phosphoshikimate 1-carboxyvinyltransferase / 5-enolpyruvylshikimate-3-phosphate / EPSP synthase | chr2:18677311-18680072 FORWARD	-3.29118
13.1.6.5.1	amino acid metabolism.synthesis.aromatic aa.tryptophan.anthranilate synthase	at1g25220	Transcript	Symbols: ASB1, TRP4, WEI7 | ASB1 (ANTHRANILATE SYNTHASE BETA SUBUNIT 1); anthranilate synthase | chr1:8837070-8839501 REVERSE	-0.817026
13.2.3.1.1	amino acid metabolism.degradation.aspartate family.asparagine.L-asparaginase	at3g16150	Transcript	L-asparaginase, putative / L-asparagine amidohydrolase, putative | chr3:5471735-5473276 FORWARD	1.4164
13.2.4.1	amino acid metabolism.degradation.branched-chain group.shared	at1g21400	Transcript	2-oxoisovalerate dehydrogenase, putative / 3-methyl-2-oxobutanoate dehydrogenase, putative / branched-chain alpha-keto acid dehydrogenase E1 alpha subunit, putative | chr1:7493426-7496710 FORWARD	-0.512925
13.2.4.1	amino acid metabolism.degradation.branched-chain group.shared	at2g33150	Transcript	Symbols: PKT3, PED1, KAT2 | PKT3 (PEROXISOMAL 3-KETOACYL-COA THIOLASE 3); acetyl-CoA C-acyltransferase | chr2:14047478-14051140 REVERSE	-0.709769
13.2.4.4	amino acid metabolism.degradation.branched-chain group.leucine	at2g26800	Transcript	hydroxymethylglutaryl-CoA lyase, putative / 3-hydroxy-3-methylglutarate-CoA lyase, putative / HMG-CoA lyase, putative | chr2:11429022-11432732 REVERSE	0.408421
13.2.6.3	amino acid metabolism.degradation.aromatic aa.tryptophan	at4g14430	Transcript	Symbols: IBR10, ATECI2, ECI2, ECHIB, PEC12 | IBR10 (INDOLE-3-BUTYRIC ACID RESPONSE 10); catalytic/ dodecenoyl-CoA delta-isomerase | chr4:8304600-8305705 REVERSE	-0.933998
13.2.7	amino acid metabolism.degradation.histidine	at1g43710	Transcript	Symbols: emb1075 | emb1075 (embryo defective 1075); carboxy-lyase/ catalytic/ pyridoxal phosphate binding | chr1:16486320-16488384 REVERSE	-0.768965
14.1	S-assimilation.APS	at4g14680	Transcript	Symbols: APS3 | APS3 sulfate adenylyltransferase (ATP) | chr4:8413288-8415391 REVERSE	-0.654036
14.15	S-assimilation.AKN	at2g14750	Transcript	Symbols: APK AKN1 ATAKN1 | APK (APS KINASE)ATP binding / adenylylsulfate kinase/ kinase/ transferase transferring phosphorus-containing groups | chr2:6314032-6315766 FORWARD	-0.518057
15	metal handling	at4g14030	Transcript	Symbols: SBP1 | SBP1 (selenium-binding protein 1); selenium binding | chr4:8097918-8100242 REVERSE	-0.494627
15.2	metal handling.binding, chelation and storage	at1g02335	Transcript	Symbols: GL22 | GL22 (GERMIN-LIKE PROTEIN SUBFAMILY 2 MEMBER 2 PRECURSOR.); manganese ion binding / nutrient reservoir | chr1:463855-464924 REVERSE	0.771825
15.2	metal handling.binding, chelation and storage	at2g36880	Transcript	Symbols: MAT3 | MAT3 (methionine adenosyltransferase 3); copper ion binding / methionine adenosyltransferase | chr2:15479366-15481412 REVERSE	0.823614
15.2	metal handling.binding, chelation and storage	at4g38580	Transcript	Symbols: ATFP6, HIPP26 | ATFP6 (FARNESYLATED PROTEIN 6); metal ion binding | chr4:18034431-18035889 FORWARD	0.674928
15.2	metal handling.binding, chelation and storage	at5g63530	Transcript	Symbols: ATFP3, FP3 | ATFP3; metal ion binding / transition metal ion binding | chr5:25433154-25435834 FORWARD	0.799533
15.2	metal handling.binding, chelation and storage	at5g50740	Transcript	metal ion binding | chr5:20635866-20637977 REVERSE	-1.11572
15.2	metal handling.binding, chelation and storage	at3g15352	Transcript	Symbols: ATCOX17, COX17 | ATCOX17; copper chaperone | chr3:5179413-5180665 FORWARD	0.852113
15.2	metal handling.binding, chelation and storage	at2g37390	Transcript	heavy-metal-associated domain-containing protein | chr2:15694215-15695825 FORWARD	1.2662
15.2	metal handling.binding, chelation and storage	at1g56430	Transcript	Symbols: ATNAS4, NAS4 | NAS4 (NICOTIANAMINE SYNTHASE 4); nicotianamine synthase | chr1:21136944-21138087 FORWARD	-0.798714
16.1.1.4	secondary metabolism.isoprenoids.non-mevalonate pathway.CMK	at2g26930	Transcript	Symbols: ATCDPMEK, PDE277, ISPE | ATCDPMEK (4-(CYTIDINE 5'-PHOSPHO)-2-C-METHYL-D-ERITHRITOL KINASE); 4-(cytidine 5'-diphospho)-2-C-methyl-D-erythritol kinase | chr2:11491707-11494266 REVERSE	1.4291
16.1.1.10	secondary metabolism.isoprenoids.non-mevalonate pathway.geranylgeranyl pyrophosphate synthase	at4g36810	Transcript	Symbols: GGPS1 | GGPS1 (GERANYLGERANYL PYROPHOSPHATE SYNTHASE 1); farnesyltranstransferase | chr4:17343374-17344865 FORWARD	0.666668
16.1.2.2	secondary metabolism.isoprenoids.mevalonate pathway.HMG-CoA synthase	at4g11820	Transcript	Symbols: MVA1 | MVA1; acetyl-CoA C-acetyltransferase/ hydroxymethylglutaryl-CoA synthase | chr4:7108915-7112030 REVERSE	-0.514388
16.1.2.4	secondary metabolism.isoprenoids.mevalonate pathway.mevalonate kinase	at5g27450	Transcript	Symbols: MVK, MK | MK (MEVALONATE KINASE); mevalonate kinase | chr5:9690607-9693228 FORWARD	0.593149
16.1.2.5	secondary metabolism.isoprenoids.mevalonate pathway.phosphomevalonate kinase	at1g31910	Transcript	GHMP kinase family protein | chr1:11457126-11461825 FORWARD	3.40066
16.1.2.7	secondary metabolism.isoprenoids.mevalonate pathway.isopentenyl pyrophosphate:dimethyllallyl pyrophosphate isomerase	at3g02780	Transcript	Symbols: IPP2, IPIAT1, IDI2 | IPP2 (ISOPENTENYL PYROPHOSPHATE:DIMETHYLALLYL PYROPHOSPHATE ISOMERASE 2); isopentenyl-diphosphate delta-isomerase | chr3:602433-604684 REVERSE	0.639129
16.1.3.3	secondary metabolism.isoprenoids.tocopherol biosynthesis.MPBQ/MSBQ methyltransferase	at3g63410	Transcript	Symbols: APG1, VTE3, IEP37, E37 | APG1 (ALBINO OR PALE GREEN MUTANT 1); 2-methyl-6-phytyl-1,4-benzoquinone methyltransferase/ S-adenosylmethionine-dependent methyltransferase/ methyltransferase | chr3:23415589-23417119 REVERSE	0.430884
16.1.4.2	secondary metabolism.isoprenoids.carotenoids.phytoene dehydrogenase	at4g14210	Transcript	Symbols: PDS3, PDS, PDE226 | PDS3 (PHYTOENE DESATURASE 3); phytoene dehydrogenase | chr4:8190212-8195265 REVERSE	0.638554
16.1.5	secondary metabolism.isoprenoids.terpenoids	at1g31950	Transcript	terpene synthase/cyclase family protein | chr1:11475807-11478194 FORWARD	-1.34224
16.1.5	secondary metabolism.isoprenoids.terpenoids	at1g33750	Transcript	terpene synthase/cyclase family protein | chr1:12233769-12236476 FORWARD	-1.87642
16.2	secondary metabolism.phenylpropanoids	at5g23230	Transcript	Symbols: NIC2 | NIC2 (NICOTINAMIDASE 2); catalytic/ nicotinamidase | chr5:7825882-7826611 REVERSE	0.510349
16.2	secondary metabolism.phenylpropanoids	at1g28680	Transcript	transferase family protein | chr1:10078189-10080029 FORWARD	0.42416
16.2	secondary metabolism.phenylpropanoids	at1g77670	Transcript	aminotransferase class I and II family protein | chr1:29188901-29190975 REVERSE	0.997401
16.2.1.1	secondary metabolism.phenylpropanoids.lignin biosynthesis.PAL	at3g53260	Transcript	Symbols: PAL2, ATPAL2 | PAL2; phenylalanine ammonia-lyase | chr3:19744051-19746780 REVERSE	0.925943
16.2.1.2	secondary metabolism.phenylpropanoids.lignin biosynthesis.C4H	at2g30490	Transcript	Symbols: ATC4H, C4H, CYP73A5 | C4H (CINNAMATE-4-HYDROXYLASE); trans-cinnamate 4-monooxygenase | chr2:12993663-12995770 REVERSE	2.23294
16.2.1.4	secondary metabolism.phenylpropanoids.lignin biosynthesis.HCT	at5g48930	Transcript	Symbols: HCT | HCT (HYDROXYCINNAMOYL-COA SHIKIMATE/QUINATE HYDROXYCINNAMOYL TRANSFERASE); quinate O-hydroxycinnamoyltransferase/ shikimate O-hydroxycinnamoyltransferase/ transferase | chr5:19836299-19838162 REVERSE	-1.41579
16.2.1.10	secondary metabolism.phenylpropanoids.lignin biosynthesis.CAD	at4g37990	Transcript	Symbols: ELI3-2, ELI3, ATCAD8, CAD-B2 | ELI3-2 (ELICITOR-ACTIVATED GENE 3-2); aryl-alcohol dehydrogenase/ mannitol dehydrogenase | chr4:17855876-17857639 FORWARD	-0.456056
16.2.1.10	secondary metabolism.phenylpropanoids.lignin biosynthesis.CAD	at4g34230	Transcript	Symbols: CAD5, ATCAD5, CAD-5 | ATCAD5 (CINNAMYL ALCOHOL DEHYDROGENASE 5); cinnamyl-alcohol dehydrogenase | chr4:16386727-16388722 REVERSE	-0.863163
16.2.1.10	secondary metabolism.phenylpropanoids.lignin biosynthesis.CAD	at4g37980	Transcript	Symbols: ELI3-1, ELI3, ATCAD7, CAD7 | ELI3-1 (ELICITOR-ACTIVATED GENE 3-1); binding / catalytic/ oxidoreductase/ zinc ion binding | chr4:17852441-17854500 FORWARD	0.879451
16.2.1.10	secondary metabolism.phenylpropanoids.lignin biosynthesis.CAD	at3g19450	Transcript	Symbols: CAD4, ATCAD4, CAD, CAD-C | ATCAD4; cinnamyl-alcohol dehydrogenase | chr3:6744598-6747214 FORWARD	1.2886
16.4.1	secondary metabolism.N misc.alkaloid-like	at1g08470	Transcript	strictosidine synthase family protein | chr1:2682127-2684100 REVERSE	1.43674
16.5.1.1.1.1	secondary metabolism.sulfur-containing.glucosinolates.synthesis.aliphatic.branched-chain amino acid aminotransferase (BCAT/MAAT)	at3g49680	Transcript	Symbols: ATBCAT-3, BCAT3 | BCAT3 (BRANCHED-CHAIN AMINOTRANSFERASE 3); branched-chain-amino-acid transaminase/ catalytic | chr3:18422649-18425693 FORWARD	0.558098
16.5.1.1.1.3	secondary metabolism.sulfur-containing.glucosinolates.synthesis.aliphatic.methylthioalkylmalate isomerase large subunit (MAM-IL)	at4g13430	Transcript	Symbols: IIL1 | IIL1 (ISOPROPYL MALATE ISOMERASE LARGE SUBUNIT 1); 4 iron, 4 sulfur cluster binding / hydro-lyase/ lyase | chr4:7803933-7807871 REVERSE	0.930441
16.7	secondary metabolism.wax	at1g68530	Transcript	Symbols: CUT1, POP1, CER6, G2, KCS6 | KCS6 (3-KETOACYL-COA SYNTHASE 6); catalytic/ transferase, transferring acyl groups other than amino-acyl groups | chr1:25712588-25714807 REVERSE	0.754341
16.7	secondary metabolism.wax	at5g55360	Transcript	long-chain-alcohol O-fatty-acyltransferase family protein / wax synthase family protein | chr5:22443724-22444752 REVERSE	1.12778
16.7	secondary metabolism.wax	at5g57800	Transcript	Symbols: FLP1, YRE, CER3, WAX2 | CER3 (ECERIFERUM 3); binding / catalytic/ iron ion binding / oxidoreductase | chr5:23420209-23424052 FORWARD	0.741175
16.7	secondary metabolism.wax	at1g19440	Transcript	Symbols: KCS4 | KCS4 (3-KETOACYL-COA SYNTHASE 4); acyltransferase/ catalytic/ transferase, transferring acyl groups other than amino-acyl groups | chr1:6728984-6730931 FORWARD	4.08882
16.7	secondary metabolism.wax	at1g25450	Transcript	Symbols: KCS5, CER60 | KCS5 (3-KETOACYL-COA SYNTHASE 5); fatty acid elongase | chr1:8938479-8940387 REVERSE	0.555005
16.7	secondary metabolism.wax	at1g02205	Transcript	Symbols: CER1 | CER1 (ECERIFERUM 1); octadecanal decarbonylase | chr1:418767-422438 FORWARD	1.35053
16.7	secondary metabolism.wax	at3g51970	Transcript	Symbols: AtSAT1 | AtSAT1 (Arabidopsis thaliana sterol O-acyltransferase 1); acyltransferase | chr3:19284339-19285582 FORWARD	-1.84423
16.8.1	secondary metabolism.flavonoids.anthocyanins	at2g22590	Transcript	transferase, transferring glycosyl groups | chr2:9592996-9594535 FORWARD	-3.44658
16.8.1.21	secondary metabolism.flavonoids.anthocyanins.anthocyanin 5-aromatic acyltransferase	at5g39050	Transcript	transferase/ transferase, transferring acyl groups other than amino-acyl groups | chr5:15634586-15636065 FORWARD	-1.04844
16.8.3	secondary metabolism.flavonoids.dihydroflavonols	at1g01390	Transcript	UDP-glucoronosyl/UDP-glucosyl transferase family protein | chr1:148120-149806 REVERSE	1.3478
16.8.3	secondary metabolism.flavonoids.dihydroflavonols	at1g01420	Transcript	Symbols: UGT72B3 | UGT72B3 (UDP-GLUCOSYL TRANSFERASE 72B3); UDP-glycosyltransferase/ quercetin 3-O-glucosyltransferase/ transferase, transferring glycosyl groups | chr1:154492-156011 REVERSE	0.55683
16.8.3	secondary metabolism.flavonoids.dihydroflavonols	at5g54010	Transcript	glycosyltransferase family protein | chr5:21919781-21921189 REVERSE	1.25864
16.8.5	secondary metabolism.flavonoids.isoflavonols	at1g75260	Transcript	oxidoreductase, acting on NADH or NADPH | chr1:28247809-28249441 FORWARD	1.36854
16.8.5	secondary metabolism.flavonoids.isoflavonols	at4g39230	Transcript	isoflavone reductase, putative | chr4:18265885-18267829 REVERSE	1.3336
16.10	secondary metabolism.simple phenols	at5g60020	Transcript	Symbols: LAC17, ATLAC17 | LAC17 (laccase 17); laccase | chr5:24167996-24170462 FORWARD	1.08027
16.10	secondary metabolism.simple phenols	at5g03260	Transcript	Symbols: LAC11 | LAC11 (laccase 11); laccase | chr5:777021-779424 REVERSE	2.82255
17.1.1	hormone metabolism.abscisic acid.synthesis-degradation	at1g04580	Transcript	Symbols: AAO4, ATAO-4, ATAO2 | AAO4 (ARABIDOPSIS ALDEHYDE OXIDASE 4); aldehyde oxidase/ aryl-aldehyde oxidase | chr1:1252122-1257510 REVERSE	-0.574379
17.1.1.1.1	hormone metabolism.abscisic acid.synthesis-degradation.synthesis.zeaxanthin epoxidase	at5g67030	Transcript	Symbols: ABA1, LOS6, NPQ2, ATABA1, ZEP, IBS3, ATZEP | ABA1 (ABA DEFICIENT 1); zeaxanthin epoxidase | chr5:26753510-26757236 REVERSE	0.406927
17.1.1.1.10	hormone metabolism.abscisic acid.synthesis-degradation.synthesis.9-cis-epoxycarotenoid dioxygenase	at3g14440	Transcript	Symbols: NCED3, ATNCED3, STO1, SIS7 | NCED3 (NINE-CIS-EPOXYCAROTENOID DIOXYGENASE 3); 9-cis-epoxycarotenoid dioxygenase | chr3:4831288-4833599 REVERSE	-1.57164
17.1.1.1.10	hormone metabolism.abscisic acid.synthesis-degradation.synthesis.9-cis-epoxycarotenoid dioxygenase	at4g19170	Transcript	Symbols: NCED4 | NCED4 (NINE-CIS-EPOXYCAROTENOID DIOXYGENASE 4) | chr4:10481786-10483857 FORWARD	-0.766193
17.1.3	hormone metabolism.abscisic acid.induced-regulated-responsive-activated	at1g28200	Transcript	Symbols: FIP1 | FIP1 (FH INTERACTING PROTEIN 1) | chr1:9850147-9852366 REVERSE	-0.525659
17.1.3	hormone metabolism.abscisic acid.induced-regulated-responsive-activated	at2g47770	Transcript	benzodiazepine receptor-related | chr2:19568464-19569507 FORWARD	-1.35257
17.2	hormone metabolism.auxin	at3g10870	Transcript	Symbols: MES17, ATMES17 | MES17 (METHYL ESTERASE 17); hydrolase/ hydrolase, acting on ester bonds / methyl indole-3-acetate esterase | chr3:3401078-3402672 REVERSE	-0.658047
17.2.1	hormone metabolism.auxin.synthesis-degradation	at1g05560	Transcript	Symbols: UGT1, UGT75B1 | UGT75B1 (UDP-GLUCOSYLTRANSFERASE 75B1); UDP-glucose:4-aminobenzoate acylglucosyltransferase/ UDP-glucosyltransferase/ UDP-glycosyltransferase/ abscisic acid glucosyltransferase/ transferase, transferring glycosyl groups | chr1:1645498-1647147 REVERSE	-1.03717
17.2.2	hormone metabolism.auxin.signal transduction	at1g68370	Transcript	Symbols: ARG1 | ARG1 (ALTERED RESPONSE TO GRAVITY 1); cytoskeletal protein binding | chr1:25631745-25634738 REVERSE	-0.593647
17.2.2	hormone metabolism.auxin.signal transduction	at1g70940	Transcript	Symbols: PIN3, ATPIN3 | PIN3 (PIN-FORMED 3); auxin:hydrogen symporter/ transporter | chr1:26743054-26746395 FORWARD	-0.724331
17.2.2	hormone metabolism.auxin.signal transduction	at1g77690	Transcript	Symbols: LAX3 | LAX3 (LIKE AUX1 3); amino acid transmembrane transporter/ auxin influx transmembrane transporter/ transporter | chr1:29200941-29203340 REVERSE	-0.85528
17.2.2	hormone metabolism.auxin.signal transduction	at2g02560	Transcript	Symbols: CAND1, ATCAND1, ETA2, TIP120, HVE | CAND1 (CULLIN-ASSOCIATED AND NEDDYLATION DISSOCIATED); binding | chr2:689788-697596 FORWARD	-0.754473
17.2.2	hormone metabolism.auxin.signal transduction	at3g26810	Transcript	Symbols: AFB2 | AFB2 (AUXIN SIGNALING F-BOX 2); auxin binding / ubiquitin-protein ligase | chr3:9867845-9870640 FORWARD	-0.545436
17.2.3	hormone metabolism.auxin.induced-regulated-responsive-activated	at1g75580	Transcript	auxin-responsive protein, putative | chr1:28377461-28378178 FORWARD	-0.827227
17.2.3	hormone metabolism.auxin.induced-regulated-responsive-activated	at1g60690	Transcript	aldo/keto reductase family protein | chr1:22349892-22351668 REVERSE	0.754838
17.2.3	hormone metabolism.auxin.induced-regulated-responsive-activated	at4g38840	Transcript	auxin-responsive protein, putative | chr4:18124978-18125559 REVERSE	-1.05484
17.2.3	hormone metabolism.auxin.induced-regulated-responsive-activated	at5g54510	Transcript	Symbols: GH3.6, DFL1 | DFL1 (DWARF IN LIGHT 1); indole-3-acetic acid amido synthetase | chr5:22131093-22133678 REVERSE	1.77704
17.2.3	hormone metabolism.auxin.induced-regulated-responsive-activated	at1g56150	Transcript	auxin-responsive family protein | chr1:21017385-21017939 FORWARD	0.939709
17.3.1.1.99	hormone metabolism.brassinosteroid.synthesis-degradation.BRs.other	at4g36380	Transcript	Symbols: ROT3 | ROT3 (ROTUNDIFOLIA 3); oxidoreductase, acting on paired donors, with incorporation or reduction of molecular oxygen, NADH or NADPH as one donor, and incorporation of one atom of oxygen / oxygen binding / steroid hydroxylase | chr4:17187528-17192317 REVERSE	-0.891008
17.3.1.2.3	hormone metabolism.brassinosteroid.synthesis-degradation.sterols.CYP51	at1g11680	Transcript	Symbols: CYP51G1, EMB1738, CYP51A2, CYP51 | CYP51G1 (CYTOCHROME P450 51G1); oxygen binding / sterol 14-demethylase | chr1:3938501-3940754 FORWARD	-0.866008
17.3.1.2.6	hormone metabolism.brassinosteroid.synthesis-degradation.sterols.DWF7	at3g02580	Transcript	Symbols: STE1, DWF7, BUL1 | STE1 (STEROL 1); C-5 sterol desaturase | chr3:546903-548795 FORWARD	0.977999
17.3.1.2.8	hormone metabolism.brassinosteroid.synthesis-degradation.sterols.DWF1	at3g19820	Transcript	Symbols: DWF1, DIM, EVE1, DIM1, CBB1 | DWF1 (DWARF 1); calmodulin binding / catalytic | chr3:6879617-6881652 REVERSE	1.25126
17.3.2.2	hormone metabolism.brassinosteroid.signal transduction.BZR	at4g36780	Transcript	transcription regulator | chr4:17332517-17334349 REVERSE	-0.667809
17.4.1	hormone metabolism.cytokinin.synthesis-degradation	at1g22400	Transcript	Symbols: UGT85A1, ATUGT85A1 | UGT85A1; UDP-glycosyltransferase/ cis-zeatin O-beta-D-glucosyltransferase/ glucuronosyltransferase/ trans-zeatin O-beta-D-glucosyltransferase/ transferase, transferring glycosyl groups / transferase, transferring hexosyl groups | chr1:7903660-7906673 REVERSE	-0.837544
17.4.2	hormone metabolism.cytokinin.signal transduction	at2g17820	Transcript	Symbols: ATHK1, AHK1 | ATHK1 (histidine kinase 1); histidine phosphotransfer kinase/ osmosensor/ protein histidine kinase | chr2:7742924-7748220 REVERSE	-1.21584
17.5.1.2	hormone metabolism.ethylene.synthesis-degradation.1-aminocyclopropane-1-carboxylate oxidase	at1g05010	Transcript	Symbols: EFE, ACO4, EAT1 | EFE (ETHYLENE-FORMING ENZYME); 1-aminocyclopropane-1-carboxylate oxidase | chr1:1431190-1432858 REVERSE	-1.17132
17.5.2	hormone metabolism.ethylene.signal transduction	at3g23240	Transcript	Symbols: ERF1, ATERF1 | ERF1 (ETHYLENE RESPONSE FACTOR 1); DNA binding / transcription activator/ transcription factor | chr3:8295644-8296604 FORWARD	-1.71204
17.5.2	hormone metabolism.ethylene.signal transduction	at1g66340	Transcript	Symbols: ETR1, EIN1, ETR | ETR1 (ETHYLENE RESPONSE 1); ethylene binding / protein histidine kinase/ two-component response regulator | chr1:24734162-24737756 FORWARD	0.948725
17.5.3	hormone metabolism.ethylene.induced-regulated-responsive-activated	at3g58680	Transcript	Symbols: MBF1B, ATMBF1B | MBF1B (MULTIPROTEIN BRIDGING FACTOR 1B); DNA binding / transcription coactivator | chr3:21707276-21708911 FORWARD	-0.615928
17.6.1.1	hormone metabolism.gibberelin.synthesis-degradation.copalyl diphosphate synthase	at4g02780	Transcript	Symbols: GA1, ABC33, ATCPS1 | GA1 (GA REQUIRING 1); ent-copalyl diphosphate synthase/ magnesium ion binding | chr4:1237767-1244813 REVERSE	1.61659
17.6.2	hormone metabolism.gibberelin.signal transduction	at5g27320	Transcript	Symbols: ATGID1C, GID1C | GID1C (GA INSENSITIVE DWARF1C); hydrolase | chr5:9629087-9631210 FORWARD	0.820868
17.6.3	hormone metabolism.gibberelin.induced-regulated-responsive-activated	at1g14920	Transcript	Symbols: GAI, RGA2 | GAI (GIBBERELLIC ACID INSENSITIVE); transcription factor | chr1:5149226-5151354 FORWARD	-1.38778
17.6.3	hormone metabolism.gibberelin.induced-regulated-responsive-activated	at5g14920	Transcript	gibberellin-regulated family protein | chr5:4826479-4827980 FORWARD	1.01141
17.6.3	hormone metabolism.gibberelin.induced-regulated-responsive-activated	at5g59845	Transcript	gibberellin-regulated family protein | chr5:24111324-24112020 FORWARD	1.01545
17.6.3	hormone metabolism.gibberelin.induced-regulated-responsive-activated	at1g22690	Transcript	gibberellin-responsive protein, putative | chr1:8027298-8028125 FORWARD	0.806817
17.6.3	hormone metabolism.gibberelin.induced-regulated-responsive-activated	at1g75750	Transcript	Symbols: GASA1 | GASA1 (GAST1 PROTEIN HOMOLOG 1) | chr1:28441526-28442367 REVERSE	-2.24081
18.1.1	Co-factor and vitamine metabolism.molybdenum cofactor.gephyrin	at5g20990	Transcript	Symbols: B73, SIR4, CNX, CHL6, CNX1 | B73; molybdenum ion binding | chr5:7128475-7133476 REVERSE	-0.654279
18.4.1	Co-factor and vitamine metabolism.pantothenate.branched-chain amino acid aminotransferase	at1g10060	Transcript	Symbols: ATBCAT-1 | branched-chain amino acid aminotransferase 1 / branched-chain amino acid transaminase 1 (BCAT1) | chr1:3284239-3287107 FORWARD	-1.20392
18.4.1	Co-factor and vitamine metabolism.pantothenate.branched-chain amino acid aminotransferase	at3g49680	Transcript	Symbols: ATBCAT-3, BCAT3 | BCAT3 (BRANCHED-CHAIN AMINOTRANSFERASE 3); branched-chain-amino-acid transaminase/ catalytic | chr3:18422649-18425693 FORWARD	0.558098
18.4.5	Co-factor and vitamine metabolism.pantothenate.pantothenate kinase (PANK)	at4g32180	Transcript	Symbols: ATPANK2 | ATPANK2 (PANTOTHENATE KINASE 2); pantothenate kinase | chr4:15537559-15543779 REVERSE	-0.485348
18.5.2	Co-factor and vitamine metabolism.folate & vitamine K.vitamine K	at1g23360	Transcript	UbiE/COQ5 methyltransferase family protein | chr1:8295185-8296919 REVERSE	0.772824
18.6	Co-factor and vitamine metabolism.biotin	at5g15530	Transcript	Symbols: BCCP2, CAC1-B | BCCP2 (BIOTIN CARBOXYL CARRIER PROTEIN 2); biotin binding | chr5:5038751-5040840 FORWARD	-0.506393
18.6	Co-factor and vitamine metabolism.biotin	at2g31955	Transcript	Symbols: CNX2 | CNX2 (COFACTOR OF NITRATE REDUCTASE AND XANTHINE DEHYDROGENASE 2); catalytic | chr2:13584139-13586589 REVERSE	-0.7358
18.7	Co-factor and vitamine metabolism.iron-sulphur clusters	at5g50210	Transcript	Symbols: QS, OLD5, SUFE3 | QS (QUINOLINATE SYNTHASE); 4 iron, 4 sulfur cluster binding / enzyme activator/ protein homodimerization/ quinolinate synthetase A | chr5:20442647-20445991 FORWARD	-0.631675
18.7	Co-factor and vitamine metabolism.iron-sulphur clusters	at2g16710	Transcript	hesB-like domain-containing protein | chr2:7248138-7250291 FORWARD	0.539267
18.7	Co-factor and vitamine metabolism.iron-sulphur clusters	at5g50960	Transcript	Symbols: NBP35 | NBP35 (NUCLEOTIDE BINDING PROTEIN 35); iron-sulfur cluster binding / nucleotide binding / protein homodimerization | chr5:20734167-20736055 FORWARD	0.554009
19.13	tetrapyrrole synthesis.divinyl chlorophyllide-a 8-vinyl-reductase	at5g18660	Transcript	Symbols: PCB2 | PCB2 (PALE-GREEN AND CHLOROPHYLL B REDUCED 2); 3,8-divinyl protochlorophyllide a 8-vinyl reductase | chr5:6220781-6222228 REVERSE	0.771486
19.14	tetrapyrrole synthesis.protochlorophyllide reductase	at5g54190	Transcript	Symbols: PORA | PORA; oxidoreductase/ protochlorophyllide reductase | chr5:21990999-21992812 REVERSE	0.566965
19.14	tetrapyrrole synthesis.protochlorophyllide reductase	at4g27440	Transcript	Symbols: PORB | PORB (PROTOCHLOROPHYLLIDE OXIDOREDUCTASE B); oxidoreductase/ protochlorophyllide reductase | chr4:13725546-13727353 FORWARD	0.542249
19.16	tetrapyrrole synthesis.chlorophyll b synthase	at1g44446	Transcript	Symbols: CH1, ATCAO, CAO | CH1 (CHLORINA 1); chlorophyllide a oxygenase | chr1:16848359-16851224 REVERSE	-0.693351
19.20	tetrapyrrole synthesis.ferrochelatase	at2g30390	Transcript	Symbols: FC2, FC-II, ATFC-II | FC2 (FERROCHELATASE 2); ferrochelatase | chr2:12951027-12954090 REVERSE	-0.519252
19.99	tetrapyrrole synthesis.unspecified	at5g43860	Transcript	Symbols: ATCLH2, CLH2 | ATCLH2; chlorophyllase | chr5:17630450-17632312 FORWARD	0.744184
19.99	tetrapyrrole synthesis.unspecified	at1g17100	Transcript	SOUL heme-binding family protein | chr1:5844676-5845661 FORWARD	0.633827
20	stress	at1g12270	Transcript	stress-inducible protein, putative | chr1:4172075-4174775 FORWARD	-0.668381
20.1	stress.biotic	at5g47120	Transcript	Symbols: ATBI-1, BI-1, ATBI1 | ATBI1 (BAX INHIBITOR 1) | chr5:19136023-19137942 FORWARD	-0.432706
20.1	stress.biotic	at1g33970	Transcript	avirulence-responsive protein, putative / avirulence induced gene protein, putative / AIG protein, putative | chr1:12349463-12351203 REVERSE	1.04599
20.1	stress.biotic	at3g54420	Transcript	Symbols: ATEP3, ATCHITIV, CHIV | ATEP3; chitinase | chr3:20145910-20147063 FORWARD	0.683592
20.1	stress.biotic	at2g02180	Transcript	Symbols: TOM3 | TOM3; protein binding | chr2:560864-563233 FORWARD	-0.729605
20.1	stress.biotic	at2g21340	Transcript	antiporter/ drug transporter | chr2:9132555-9136459 FORWARD	-0.991636
20.1	stress.biotic	at4g38660	Transcript	thaumatin, putative | chr4:18066177-18068205 REVERSE	-1.362
20.1	stress.biotic	at1g70830	Transcript	Symbols: MLP28 | MLP28 (MLP-LIKE PROTEIN 28) | chr1:26709947-26711462 REVERSE	-2.76678
20.1	stress.biotic	at3g44220	Transcript	harpin-induced family protein / HIN1 family protein / harpin-responsive family protein | chr3:15928160-15929758 FORWARD	0.777107
20.1	stress.biotic	at1g32210	Transcript	Symbols: ATDAD1 | ATDAD1 (DEFENDER AGAINST APOPTOTIC DEATH 1) | chr1:11605857-11607768 REVERSE	-0.543913
20.1	stress.biotic	at5g15870	Transcript	glycosyl hydrolase family 81 protein | chr5:5182641-5184878 REVERSE	1.02096
20.1	stress.biotic	at1g78780	Transcript	pathogenesis-related family protein | chr1:29621340-29622447 REVERSE	-0.812427
20.1	stress.biotic	at1g59620	Transcript	Symbols: CW9 | CW9; ATP binding | chr1:21902284-21905685 FORWARD	-0.906282
20.1	stress.biotic	at2g15220	Transcript	secretory protein, putative | chr2:6608659-6609506 FORWARD	1.903
20.1	stress.biotic	at4g19810	Transcript	glycosyl hydrolase family 18 protein | chr4:10763934-10765753 REVERSE	-0.725759
20.1	stress.biotic	at2g02100	Transcript	Symbols: LCR69, PDF2.2 | LCR69 (LOW-MOLECULAR-WEIGHT CYSTEINE-RICH 69); peptidase inhibitor | chr2:528350-529108 FORWARD	1.41534
20.1	stress.biotic	at1g05850	Transcript	Symbols: POM1, ERH2, ELP1, CTL1, ELP, HOT2, ATCTL1 | POM1 (POM-POM1); chitinase | chr1:1766503-1768695 REVERSE	-0.830336
20.1.1	stress.biotic.respiratory burst	at5g51060	Transcript	Symbols: RHD2, ATRBOHC, RBOHC | RHD2 (ROOT HAIR DEFECTIVE 2); NAD(P)H oxidase | chr5:20757284-20762431 REVERSE	0.96674
20.1.3	stress.biotic.signalling	at5g51700	Transcript	Symbols: PBS2, ATRAR1, RPR2, RAR1 | PBS2 (PPHB SUSCEPTIBLE 2); protein binding / zinc ion binding | chr5:21001209-21003205 REVERSE	-0.547116
20.1.7	stress.biotic.PR-proteins	at1g59780	Transcript	disease resistance protein (CC-NBS-LRR class), putative | chr1:21993581-21997691 REVERSE	-1.03344
20.1.7	stress.biotic.PR-proteins	at5g38340	Transcript	disease resistance protein (TIR-NBS-LRR class), putative | chr5:15320507-15324061 FORWARD	1.06621
20.1.7	stress.biotic.PR-proteins	at1g58170	Transcript	disease resistance-responsive protein-related / dirigent protein-related | chr1:21536128-21536836 FORWARD	1.02361
20.1.7	stress.biotic.PR-proteins	at1g65870	Transcript	disease resistance-responsive family protein | chr1:24503624-24504193 FORWARD	-0.645162
20.1.7	stress.biotic.PR-proteins	at2g21100	Transcript	disease resistance-responsive protein-related / dirigent protein-related | chr2:9048131-9049404 REVERSE	-1.13549
20.1.7	stress.biotic.PR-proteins	at3g11010	Transcript	Symbols: AtRLP34 | AtRLP34 (Receptor Like Protein 34); kinase/ protein binding | chr3:3450496-3453683 REVERSE	1.21254
20.1.7	stress.biotic.PR-proteins	at5g23400	Transcript	disease resistance family protein / LRR family protein | chr5:7880335-7882634 FORWARD	1.04996
20.1.7	stress.biotic.PR-proteins	at1g33590	Transcript	disease resistance protein-related / LRR protein-related | chr1:12177777-12179413 FORWARD	-0.988127
20.2	stress.abiotic	at2g37570	Transcript	Symbols: SLT1 | SLT1 (sodium- and lithium-tolerant 1) | chr2:15761300-15763373 REVERSE	0.693642
20.2	stress.abiotic	at3g01420	Transcript	Symbols: ALPHA-DOX1, DOX1, DIOX1 | DOX1; lipoxygenase | chr3:159466-162837 REVERSE	0.395487
20.2	stress.abiotic	at4g11650	Transcript	Symbols: ATOSM34 | ATOSM34 (osmotin 34) | chr4:7024856-7026146 REVERSE	1.87173
20.2	stress.abiotic	at2g47770	Transcript	benzodiazepine receptor-related | chr2:19568464-19569507 FORWARD	-1.35257
20.2.1	stress.abiotic.heat	at2g22360	Transcript	DNAJ heat shock family protein | chr2:9497595-9500615 FORWARD	0.922294
20.2.1	stress.abiotic.heat	at1g75310	Transcript	Symbols: AUL1 | AUL1; heat shock protein binding | chr1:28261004-28266124 FORWARD	-0.799007
20.2.1	stress.abiotic.heat	at4g21870	Transcript	26.5 kDa class P-related heat shock protein (HSP26.5-P) | chr4:11603568-11604331 REVERSE	0.759972
20.2.1	stress.abiotic.heat	at1g79930	Transcript	Symbols: HSP91 | HSP91; ATP binding | chr1:30063478-30067547 REVERSE	-0.58012
20.2.1	stress.abiotic.heat	at5g64360	Transcript	DNAJ heat shock N-terminal domain-containing protein | chr5:25737071-25738667 REVERSE	0.901064
20.2.1	stress.abiotic.heat	at4g11660	Transcript	Symbols: AT-HSFB2B, HSFB2B | AT-HSFB2B; transcription factor/ transcription repressor | chr4:7042630-7044708 FORWARD	0.686852
20.2.1	stress.abiotic.heat	at3g12580	Transcript	Symbols: HSP70 | HSP70 (heat shock protein 70); ATP binding | chr3:3991261-3993792 REVERSE	-0.707297
20.2.1	stress.abiotic.heat	at4g09350	Transcript	DNAJ heat shock N-terminal domain-containing protein | chr4:5931251-5932152 REVERSE	0.647325
20.2.1	stress.abiotic.heat	at3g04980	Transcript	DNAJ heat shock N-terminal domain-containing protein | chr3:1378684-1382181 REVERSE	1.2582
20.2.1	stress.abiotic.heat	at3g57340	Transcript	DNAJ heat shock N-terminal domain-containing protein | chr3:21218973-21220485 FORWARD	-0.907698
20.2.1	stress.abiotic.heat	at3g22530	Transcript	unknown protein | chr3:7977604-7978635 REVERSE	0.963609
20.2.1	stress.abiotic.heat	at1g53540	Transcript	17.6 kDa class I small heat shock protein (HSP17.6C-CI) (AA 1-156) | chr1:19980462-19981109 FORWARD	-0.614556
20.2.1	stress.abiotic.heat	at5g03160	Transcript	Symbols: ATP58IPK | ATP58IPK (ARABIDOPSIS HOMOLOG OF MAMALLIAN P58IPK); binding / heat shock protein binding | chr5:750109-752805 FORWARD	0.722505
20.2.1	stress.abiotic.heat	at5g59720	Transcript	Symbols: HSP18.2 | HSP18.2 (heat shock protein 18.2) | chr5:24062577-24063277 FORWARD	-1.68783
20.2.2	stress.abiotic.cold	at2g15970	Transcript	Symbols: COR413-PM1, WCOR413, WCOR413-LIKE, ATCOR413-PM1, FL3-5A3 | COR413-PM1 | chr2:6950088-6951192 FORWARD	-1.1143
20.2.2	stress.abiotic.cold	at5g55530	Transcript	C2 domain-containing protein | chr5:22493324-22495956 FORWARD	0.541882
20.2.2	stress.abiotic.cold	at5g23950	Transcript	C2 domain-containing protein | chr5:8082744-8083604 FORWARD	1.00824
20.2.2	stress.abiotic.cold	at1g04540	Transcript	C2 domain-containing protein | chr1:1237256-1239061 FORWARD	1.16363
20.2.3	stress.abiotic.drought/salt	at1g31850	Transcript	dehydration-responsive protein, putative | chr1:11430222-11433699 FORWARD	6.23427
20.2.3	stress.abiotic.drought/salt	at4g19120	Transcript	Symbols: ERD3 | ERD3 (early-responsive to dehydration 3) | chr4:10460295-10464174 REVERSE	-0.61813
20.2.3	stress.abiotic.drought/salt	at1g30360	Transcript	Symbols: ERD4 | ERD4 (early-responsive to dehydration 4) | chr1:10715665-10718997 FORWARD	-0.815398
20.2.3	stress.abiotic.drought/salt	at5g25610	Transcript	Symbols: RD22 | RD22; nutrient reservoir | chr5:8914233-8916800 REVERSE	-0.458571
20.2.4	stress.abiotic.touch/wounding	at5g42050	Transcript	FUNCTIONS IN: molecular_function unknown; EXPRESSED IN: 22 plant structures; EXPRESSED DURING: 13 growth stages; CONTAINS InterPro DOMAIN/s: Development and cell death domain (InterPro:IPR013989), Kelch related (InterPro:IPR013089); BEST Arabidopsis thaliana protein match is: unknown protein (TAIR:AT3G27090.1); Has 5084 Blast hits to 2870 proteins in 85 species: Archae - 0; Bacteria - 24; Metazoa…	0.916411
20.2.4	stress.abiotic.touch/wounding	at3g10985	Transcript	Symbols: SAG20, WI12, ATWI-12 | SAG20 (SENESCENCE ASSOCIATED GENE 20) | chr3:3442528-3443445 FORWARD	-0.876222
20.2.5	stress.abiotic.light	at1g32230	Transcript	Symbols: RCD1, CEO, CEO1, ATP8 | RCD1 (RADICAL-INDUCED CELL DEATH1); protein binding | chr1:11612118-11616218 FORWARD	-0.69474
20.2.99	stress.abiotic.unspecified	at5g39160	Transcript	germin-like protein (GLP2a) (GLP5a) | chr5:15679014-15680002 REVERSE	-1.41072
20.2.99	stress.abiotic.unspecified	at1g11360	Transcript	universal stress protein (USP) family protein | chr1:3821460-3823053 REVERSE	-0.873312
20.2.99	stress.abiotic.unspecified	at3g50970	Transcript	Symbols: LTI30, XERO2 | LTI30 (LOW TEMPERATURE-INDUCED 30) | chr3:18940777-18941554 FORWARD	-1.50355
20.2.99	stress.abiotic.unspecified	at1g70830	Transcript	Symbols: MLP28 | MLP28 (MLP-LIKE PROTEIN 28) | chr1:26709947-26711462 REVERSE	-2.76678
20.2.99	stress.abiotic.unspecified	at1g54410	Transcript	dehydrin family protein | chr1:20309775-20310767 REVERSE	1.53755
20.2.99	stress.abiotic.unspecified	at5g10130	Transcript	pollen Ole e 1 allergen and extensin family protein | chr5:3171299-3172528 REVERSE	1.82376
20.2.99	stress.abiotic.unspecified	at2g21490	Transcript	Symbols: LEA | LEA (DEHYDRIN LEA) | chr2:9206016-9207125 REVERSE	1.72307
20.2.99	stress.abiotic.unspecified	at5g14680	Transcript	universal stress protein (USP) family protein | chr5:4730907-4733081 REVERSE	-0.589522
20.2.99	stress.abiotic.unspecified	at3g10080	Transcript	germin-like protein, putative | chr3:3107275-3108177 REVERSE	0.904565
20.2.99	stress.abiotic.unspecified	at1g72610	Transcript	Symbols: GLP1, ATGER1, GER1 | GER1 (GERMIN-LIKE PROTEIN 1); oxalate oxidase | chr1:27339114-27340044 REVERSE	0.857068
21.1	redox.thioredoxin	at3g53220	Transcript	thioredoxin family protein | chr3:19721994-19722702 FORWARD	0.522963
21.1	redox.thioredoxin	at1g11530	Transcript	Symbols: ATCXXS1 | ATCXXS1 (C-terminal cysteine residue is changed to a serine 1); protein disulfide isomerase | chr1:3874437-3875484 FORWARD	-0.678981
21.1	redox.thioredoxin	at1g08570	Transcript	Symbols: ACHT4 | ACHT4 (ATYPICAL CYS HIS RICH THIOREDOXIN 4); oxidoreductase, acting on sulfur group of donors, disulfide as acceptor | chr1:2712892-2714734 FORWARD	-0.834653
21.1	redox.thioredoxin	at1g03680	Transcript	Symbols: ATHM1, TRX-M1, ATM1 | ATHM1; enzyme activator | chr1:916819-918064 REVERSE	-0.45941
21.1	redox.thioredoxin	at1g50320	Transcript	Symbols: ATHX, ATX | ATHX; enzyme activator | chr1:18638384-18639536 REVERSE	0.988535
21.1	redox.thioredoxin	at3g51030	Transcript	Symbols: ATTRX1, ATTRX H1 | ATTRX1; oxidoreductase, acting on sulfur group of donors, disulfide as acceptor | chr3:18950996-18952050 REVERSE	-0.88998
21.1	redox.thioredoxin	at1g76080	Transcript	Symbols: ATCDSP32, CDSP32 | CDSP32 (CHLOROPLASTIC DROUGHT-INDUCED STRESS PROTEIN OF 32 KD) | chr1:28547786-28549419 REVERSE	-0.562421
21.1	redox.thioredoxin	at3g17880	Transcript	Symbols: HIP, ATTDX, ATHIP2 | ATTDX (TETRATICOPEPTIDE DOMAIN-CONTAINING THIOREDOXIN); oxidoreductase, acting on sulfur group of donors, disulfide as acceptor / protein binding | chr3:6123409-6126281 FORWARD	-0.468986
21.1	redox.thioredoxin	at5g61440	Transcript	Symbols: ACHT5 | ACHT5 (ATYPICAL CYS HIS RICH THIOREDOXIN 5) | chr5:24707500-24708893 FORWARD	0.801018
21.2	redox.ascorbate and glutathione	at5g38630	Transcript	Symbols: ACYB-1 | ACYB-1; carbon-monoxide oxygenase | chr5:15465992-15468185 FORWARD	0.973292
21.2	redox.ascorbate and glutathione	at4g25570	Transcript	Symbols: ACYB-2 | ACYB-2; carbon-monoxide oxygenase | chr4:13053686-13055623 REVERSE	-1.22227
21.2	redox.ascorbate and glutathione	at2g25080	Transcript	Symbols: ATGPX1 | ATGPX1 (GLUTATHIONE PEROXIDASE 1); glutathione peroxidase | chr2:10668049-10670019 FORWARD	0.631149
21.2	redox.ascorbate and glutathione	at1g06620	Transcript	2-oxoglutarate-dependent dioxygenase, putative | chr1:2025601-2027271 FORWARD	-1.39129
21.2.1	redox.ascorbate and glutathione.ascorbate	at4g09010	Transcript	Symbols: APX4 | APX4 (ASCORBATE PEROXIDASE 4); heme binding / peroxidase | chr4:5777397-5779462 REVERSE	-0.997708
21.2.1	redox.ascorbate and glutathione.ascorbate	at1g77490	Transcript	Symbols: TAPX | TAPX (THYLAKOIDAL ASCORBATE PEROXIDASE); L-ascorbate peroxidase | chr1:29117542-29120215 FORWARD	-0.717486
21.2.1.1	redox.ascorbate and glutathione.ascorbate.GME	at5g28840	Transcript	Symbols: GME | GME (GDP-D-MANNOSE 3',5'-EPIMERASE); GDP-mannose 3,5-epimerase/ NAD or NADH binding / catalytic | chr5:10862173-10864903 REVERSE	-0.438571
21.2.1.2	redox.ascorbate and glutathione.ascorbate.GDP-L-galactose-hexose-1-phosphate guanyltransferase	at4g26850	Transcript	Symbols: VTC2 | VTC2 (vitamin c defective 2); GDP-D-glucose phosphorylase/ GDP-galactose:glucose-1-phosphate guanyltransferase/ GDP-galactose:mannose-1-phosphate guanyltransferase/ GDP-galactose:myoinositol-1-phosphate guanyltransferase/ galactose-1-phosphate guanylyltra | chr4:13499010-13501648 REVERSE	-0.841472
21.2.1.2	redox.ascorbate and glutathione.ascorbate.GDP-L-galactose-hexose-1-phosphate guanyltransferase	at5g55120	Transcript	Symbols: VTC5 | VTC5 (VITAMIN C DEFECTIVE 5); GDP-D-glucose phosphorylase/ galactose-1-phosphate guanylyltransferase (GDP)/ quercetin 4'-O-glucosyltransferase | chr5:22369095-22371867 FORWARD	-1.23253
21.2.2	redox.ascorbate and glutathione.glutathione	at3g63080	Transcript	Symbols: ATGPX5, MEE42 | ATGPX5 (glutathione peroxidase 5); glutathione peroxidase | chr3:23309737-23311386 FORWARD	-0.344614
21.2.2	redox.ascorbate and glutathione.glutathione	at3g54660	Transcript	Symbols: GR, EMB2360, ATGR2 | GR (GLUTATHIONE REDUCTASE); ATP binding / glutathione-disulfide reductase | chr3:20229744-20233182 REVERSE	0.375107
21.2.2	redox.ascorbate and glutathione.glutathione	at2g31570	Transcript	Symbols: ATGPX2 | ATGPX2 (GLUTATHIONE PEROXIDASE 2); glutathione peroxidase | chr2:13437974-13439881 REVERSE	-0.730716
21.4	redox.glutaredoxins	at4g33040	Transcript	glutaredoxin family protein | chr4:15940561-15941330 REVERSE	0.823757
21.4	redox.glutaredoxins	at1g64500	Transcript	glutaredoxin family protein | chr1:23953233-23954492 FORWARD	-1.06428
21.4	redox.glutaredoxins	at1g28480	Transcript	Symbols: GRX480 | GRX480; electron carrier/ protein disulfide oxidoreductase | chr1:10013474-10014073 REVERSE	1.25261
21.4	redox.glutaredoxins	at5g13810	Transcript	glutaredoxin family protein | chr5:4455333-4457019 FORWARD	-0.553397
21.5	redox.peroxiredoxin	at1g65980	Transcript	Symbols: TPX1 | TPX1 (thioredoxin-dependent peroxidase 1); antioxidant/ oxidoreductase | chr1:24559306-24560936 REVERSE	-0.411325
21.5	redox.peroxiredoxin	at3g52960	Transcript	peroxiredoxin type 2, putative | chr3:19639668-19640619 FORWARD	1.3076
21.6	redox.dismutases and catalases	at4g35090	Transcript	Symbols: CAT2 | CAT2 (CATALASE 2); catalase | chr4:16700596-16703325 REVERSE	-1.58516
21.6	redox.dismutases and catalases	at2g28190	Transcript	Symbols: CSD2, CZSOD2 | CSD2 (COPPER/ZINC SUPEROXIDE DISMUTASE 2); superoxide dismutase | chr2:12014498-12016569 FORWARD	0.623887
21.99	redox.misc	at5g53560	Transcript	Symbols: ATB5-A, B5 #2, ATCB5-E, CB5-E | CB5-E (CYTOCHROME B5 ISOFORM E); heme binding | chr5:21759367-21760578 FORWARD	-0.591017
22.1.2	polyamine metabolism.synthesis.SAM decarboxylase	at3g25570	Transcript	adenosylmethionine decarboxylase family protein | chr3:9287233-9289338 REVERSE	-0.528663
23.1.1.5	nucleotide metabolism.synthesis.pyrimidine.UMP Synthase	at3g54470	Transcript	uridine 5'-monophosphate synthase / UMP synthase (PYRE-F) (UMPS) | chr3:20168095-20170303 REVERSE	1.17257
23.1.1.10	nucleotide metabolism.synthesis.pyrimidine.CTP synthetase	at3g12670	Transcript	Symbols: emb2742 | emb2742 (embryo defective 2742); CTP synthase/ catalytic | chr3:4020120-4024268 REVERSE	1.15589
23.1.1.10	nucleotide metabolism.synthesis.pyrimidine.CTP synthetase	at4g02120	Transcript	CTP synthase, putative / UTP--ammonia ligase, putative | chr4:940778-944291 FORWARD	0.511139
23.1.2.1	nucleotide metabolism.synthesis.purine.amidophosphoribosyltransferase	at2g16570	Transcript	Symbols: ATASE, ATASE1 | ATASE1 (GLN PHOSPHORIBOSYL PYROPHOSPHATE AMIDOTRANSFERASE 1); amidophosphoribosyltransferase | chr2:7180145-7182193 REVERSE	-0.723972
23.1.2.5	nucleotide metabolism.synthesis.purine.AIR synthase	at3g55010	Transcript	Symbols: ATPURM, PUR5 | PUR5; ATP binding / phosphoribosylformylglycinamidine cyclo-ligase | chr3:20386619-20388806 FORWARD	0.804081
23.1.2.9	nucleotide metabolism.synthesis.purine.AICAR transformylase and IMP synthase	at2g35040	Transcript	AICARFT/IMPCHase bienzyme family protein | chr2:14765160-14768288 REVERSE	0.73156
23.1.3	nucleotide metabolism.synthesis.PRS-PP	at2g42910	Transcript	ribose-phosphate pyrophosphokinase 4 / phosphoribosyl diphosphate synthetase 4 (PRS4) | chr2:17856268-17858597 FORWARD	0.996232
23.2	nucleotide metabolism.degradation	at3g04080	Transcript	Symbols: ATAPY1 | ATAPY1 (APYRASE 1); ATPase/ calmodulin binding / nucleotide diphosphatase | chr3:1067790-1071295 REVERSE	2.06222
23.2	nucleotide metabolism.degradation	at2g26230	Transcript	uricase / urate oxidase / nodulin 35, putative | chr2:11164575-11167195 FORWARD	-0.627678
23.3.1.1	nucleotide metabolism.salvage.phosphoribosyltransferases.aprt	at5g11160	Transcript	Symbols: APT5 | APT5 (Adenine phosphoribosyltransferase 5); adenine phosphoribosyltransferase | chr5:3550520-3552207 FORWARD	1.03958
23.3.2.2	nucleotide metabolism.salvage.nucleoside kinases.uridine kinase	at1g26190	Transcript	phosphoribulokinase/uridine kinase family protein | chr1:9057096-9061086 REVERSE	-0.677076
23.3.3	nucleotide metabolism.salvage.NUDIX hydrolases	at5g47650	Transcript	Symbols: ATNUDT2, ATNUDX2 | ATNUDT2 (ARABIDOPSIS THALIANA NUDIX HYDROLASE HOMOLOG 2); ADP-ribose diphosphatase/ NAD or NADH binding / hydrolase | chr5:19310192-19312438 REVERSE	0.850083
23.3.3	nucleotide metabolism.salvage.NUDIX hydrolases	at5g47240	Transcript	Symbols: atnudt8 | atnudt8 (Arabidopsis thaliana Nudix hydrolase homolog 8); hydrolase | chr5:19183601-19185644 FORWARD	-0.947492
23.4.1	nucleotide metabolism.phosphotransfer and pyrophosphatases.adenylate kinase	at5g47840	Transcript	Symbols: AMK2 | AMK2 (Adenosine monophosphate kinase); ATP binding / adenylate kinase/ nucleobase, nucleoside, nucleotide kinase/ nucleotide kinase/ phosphotransferase, phosphate group as acceptor | chr5:19375441-19378339 FORWARD	1.01457
23.4.10	nucleotide metabolism.phosphotransfer and pyrophosphatases.nucleoside diphosphate kinase	at5g63310	Transcript	Symbols: NDPK2, NDPK1A, NDPK IA IA, NDPK IA, ATNDPK2 | NDPK2 (NUCLEOSIDE DIPHOSPHATE KINASE 2); ATP binding / nucleoside diphosphate kinase/ protein binding | chr5:25371904-25373861 REVERSE	0.575298
23.4.10	nucleotide metabolism.phosphotransfer and pyrophosphatases.nucleoside diphosphate kinase	at4g09320	Transcript	Symbols: NDPK1 | NDPK1; ATP binding / nucleoside diphosphate kinase | chr4:5923400-5924532 FORWARD	-0.741676
23.4.99	nucleotide metabolism.phosphotransfer and pyrophosphatases.misc	at3g53620	Transcript	Symbols: AtPPa4 | AtPPa4 (Arabidopsis thaliana pyrophosphorylase 4); inorganic diphosphatase | chr3:19880504-19883672 FORWARD	0.429884
23.5.2	nucleotide metabolism.deoxynucleotide metabolism.pseudouridine synthase	at5g14460	Transcript	pseudouridine synthase/ transporter | chr5:4660059-4662668 REVERSE	0.836987
24	Biodegradation of Xenobiotics	at3g53950	Transcript	glyoxal oxidase-related | chr3:19975619-19977439 FORWARD	1.34941
24.2	Biodegradation of Xenobiotics.lactoylglutathione lyase	at1g67280	Transcript	lactoylglutathione lyase putative / glyoxalase I putative | chr1:25188274-25190694 REVERSE	-0.537227
24.3	Biodegradation of Xenobiotics.3-hydroxybutyryl-CoA dehydrogenase	at3g15290	Transcript	3-hydroxybutyryl-CoA dehydrogenase putative | chr3:5144997-5146856 FORWARD	-0.772203
25.1	C1-metabolism.glycine hydroxymethyltransferase	at4g37930	Transcript	Symbols: SHM1 STM SHMT1 | SHM1 (SERINE TRANSHYDROXYMETHYLTRANSFERASE 1) glycine hydroxymethyltransferase/ poly(U) binding | chr4:17831731-17834927 REVERSE	-0.57398
26.1	misc.misc2	at4g37560	Transcript	formamidase, putative / formamide amidohydrolase, putative | chr4:17646408-17648684 FORWARD	1.61421
26.1	misc.misc2	at5g58240	Transcript	bis(5'-adenosyl)-triphosphatase, putative | chr5:23558114-23559353 REVERSE	1.35666
26.1	misc.misc2	at4g02340	Transcript	epoxide hydrolase, putative | chr4:1035681-1037615 FORWARD	-0.778824
26.2	misc.UDP glucosyl and glucoronyl transferases	at5g47780	Transcript	Symbols: GAUT4 | GAUT4 (Galacturonosyltransferase 4); polygalacturonate 4-alpha-galacturonosyltransferase/ transferase, transferring glycosyl groups | chr5:19347919-19350669 FORWARD	-0.555771
26.2	misc.UDP glucosyl and glucoronyl transferases	at4g26940	Transcript	galactosyltransferase family protein | chr4:13529425-13532699 REVERSE	0.853443
26.2	misc.UDP glucosyl and glucoronyl transferases	at2g18560	Transcript	UDP-glucoronosyl/UDP-glucosyl transferase family protein | chr2:8059288-8061056 FORWARD	-1.57066
26.2	misc.UDP glucosyl and glucoronyl transferases	at1g22360	Transcript	Symbols: AtUGT85A2 | AtUGT85A2 (UDP-glucosyl transferase 85A2); UDP-glycosyltransferase/ glucuronosyltransferase/ transferase, transferring glycosyl groups | chr1:7894858-7897591 REVERSE	-3.20379
26.2	misc.UDP glucosyl and glucoronyl transferases	at2g36780	Transcript	UDP-glucoronosyl/UDP-glucosyl transferase family protein | chr2:15417490-15419154 REVERSE	-0.828228
26.2	misc.UDP glucosyl and glucoronyl transferases	at3g11340	Transcript	UDP-glucoronosyl/UDP-glucosyl transferase family protein | chr3:3556705-3558269 FORWARD	0.609333
26.2	misc.UDP glucosyl and glucoronyl transferases	at1g07240	Transcript	Symbols: UGT71C5 | UGT71C5 (UDP-GLUCOSYL TRANSFERASE 71C5); UDP-glycosyltransferase/ quercetin 3-O-glucosyltransferase/ transferase, transferring glycosyl groups | chr1:2223691-2225452 FORWARD	-0.839891
26.2	misc.UDP glucosyl and glucoronyl transferases	at2g15480	Transcript	Symbols: UGT73B5 | UGT73B5 (UDP-glucosyl transferase 73B5); UDP-glucosyltransferase/ UDP-glycosyltransferase/ quercetin 3-O-glucosyltransferase/ transferase, transferring glycosyl groups | chr2:6758681-6760633 FORWARD	1.17475
26.2	misc.UDP glucosyl and glucoronyl transferases	at5g14860	Transcript	transferase, transferring glycosyl groups | chr5:4805887-4807759 FORWARD	0.78613
26.2	misc.UDP glucosyl and glucoronyl transferases	at3g53150	Transcript	Symbols: UGT73D1 | UGT73D1 (UDP-glucosyl transferase 73D1); UDP-glycosyltransferase/ transferase, transferring hexosyl groups | chr3:19697736-19699259 REVERSE	1.34992
26.2	misc.UDP glucosyl and glucoronyl transferases	at2g31750	Transcript	Symbols: UGT74D1 | UGT74D1 (UDP-glucosyl transferase 74D1); UDP-glycosyltransferase/ abscisic acid glucosyltransferase/ transferase, transferring glycosyl groups / transferase, transferring hexosyl groups | chr2:13497233-13500023 FORWARD	0.595124
26.2	misc.UDP glucosyl and glucoronyl transferases	at5g17050	Transcript	Symbols: UGT78D2 | UGT78D2 (UDP-GLUCOSYL TRANSFERASE 78D2); UDP-glycosyltransferase/ anthocyanidin 3-O-glucosyltransferase/ quercetin 3-O-glucosyltransferase/ transferase, transferring glycosyl groups | chr5:5607788-5609492 REVERSE	1.00757
26.2	misc.UDP glucosyl and glucoronyl transferases	at4g38040	Transcript	exostosin family protein | chr4:17867438-17869302 FORWARD	0.728624
26.2	misc.UDP glucosyl and glucoronyl transferases	at1g73880	Transcript	Symbols: UGT89B1 | UGT89B1 (UDP-GLUCOSYL TRANSFERASE 89B1); UDP-glycosyltransferase/ quercetin 3-O-glucosyltransferase/ quercetin 4'-O-glucosyltransferase/ quercetin 7-O-glucosyltransferase/ transferase, transferring glycosyl groups / transferase, transferring hexosyl group | chr1:27784981-27786804 FORWARD	-1.08212
26.2	misc.UDP glucosyl and glucoronyl transferases	at5g62620	Transcript	galactosyltransferase family protein | chr5:25136751-25139946 FORWARD	1.23114
26.3	misc.gluco-, galacto- and mannosidases	at1g67490	Transcript	Symbols: GCS1, KNF | GCS1 (GLUCOSIDASE 1); alpha-glucosidase | chr1:25280451-25286596 REVERSE	0.828214
26.3	misc.gluco-, galacto- and mannosidases	at2g44480	Transcript	Symbols: BGLU17 | BGLU17 (BETA GLUCOSIDASE 17); catalytic/ cation binding / hydrolase, hydrolyzing O-glycosyl compounds | chr2:18359734-18363088 FORWARD	-1.59967
26.3	misc.gluco-, galacto- and mannosidases	at5g20870	Transcript	glycosyl hydrolase family 17 protein | chr5:7079975-7081769 REVERSE	1.15605
26.3.1	misc.gluco-, galacto- and mannosidases.alpha-galactosidase	at1g68560	Transcript	Symbols: ATXYL1, XYL1 | XYL1 (ALPHA-XYLOSIDASE 1); alpha-N-arabinofuranosidase/ hydrolase, hydrolyzing O-glycosyl compounds / xylan 1,4-beta-xylosidase | chr1:25734182-25738002 REVERSE	0.65015
26.3.2	misc.gluco-, galacto- and mannosidases.beta-galactosidase	at4g36360	Transcript	Symbols: BGAL3 | BGAL3 (beta-galactosidase 3); beta-galactosidase/ catalytic/ cation binding / sugar binding | chr4:17176342-17181261 REVERSE	0.794645
26.3.2	misc.gluco-, galacto- and mannosidases.beta-galactosidase	at3g13750	Transcript	Symbols: BGAL1 | BGAL1 (Beta galactosidase 1); beta-galactosidase/ catalytic/ cation binding / heme binding / peroxidase/ sugar binding | chr3:4510965-4516298 FORWARD	1.33553
26.3.4	misc.gluco-, galacto- and mannosidases.endoglucanase	at4g11050	Transcript	Symbols: AtGH9C3 | AtGH9C3 (Arabidopsis thaliana glycosyl hydrolase 9C3); carbohydrate binding / catalytic/ hydrolase, hydrolyzing O-glycosyl compounds | chr4:6747467-6751311 REVERSE	1.2073
26.4	misc.beta 1,3 glucan hydrolases	at3g58100	Transcript	Symbols: PDCB5 | PDCB5 (PLASMODESMATA CALLOSE-BINDING PROTEIN 5); callose binding / polysaccharide binding | chr3:21515199-21516487 REVERSE	-0.654727
26.4	misc.beta 1,3 glucan hydrolases	at4g31140	Transcript	glycosyl hydrolase family 17 protein | chr4:15141200-15143391 FORWARD	-1.58697
26.4	misc.beta 1,3 glucan hydrolases	at1g79480	Transcript	LOCATED IN: endomembrane system; CONTAINS InterPro DOMAIN/s: X8 (InterPro:IPR012946); BEST Arabidopsis thaliana protein match is: glycosyl hydrolase family protein 17 (TAIR:AT5G67460.1); Has 136128 Blast hits to 57102 proteins in 1817 species: Archae - 165; Bacteria - 17617; Metazoa - 56967; Fungi - 20796; Plants - 12784; Viruses - 3661; Other Eukaryotes - 24138 (source: NCBI BLink). | chr1:29897…	1.28039
26.4.1	misc.beta 1,3 glucan hydrolases.glucan endo-1,3-beta-glucosidase	at1g66250	Transcript	glycosyl hydrolase family 17 protein | chr1:24692894-24695515 FORWARD	2.85146
26.4.1	misc.beta 1,3 glucan hydrolases.glucan endo-1,3-beta-glucosidase	at2g05790	Transcript	glycosyl hydrolase family 17 protein | chr2:2199219-2201486 FORWARD	0.773247
26.4.1	misc.beta 1,3 glucan hydrolases.glucan endo-1,3-beta-glucosidase	at3g55430	Transcript	glycosyl hydrolase family 17 protein / beta-1,3-glucanase, putative | chr3:20549599-20552215 REVERSE	0.886209
26.5	misc.acyl transferases	at4g01130	Transcript	acetylesterase, putative | chr4:485833-488007 FORWARD	-1.17074
26.5	misc.acyl transferases	at1g80410	Transcript	Symbols: EMB2753 | EMB2753 (EMBRYO DEFECTIVE 2753); binding | chr1:30227485-30234981 REVERSE	0.88069
26.5	misc.acyl transferases	at1g65450	Transcript	transferase family protein | chr1:24317864-24319064 FORWARD	0.980691
26.6	misc.O-methyl transferases	at4g31790	Transcript	diphthine synthase, putative (DPH5) | chr4:15377211-15379025 FORWARD	0.670933
26.6	misc.O-methyl transferases	at3g53140	Transcript	O-diphenol-O-methyl transferase, putative | chr3:19695643-19697542 FORWARD	1.37567
26.6	misc.O-methyl transferases	at1g21110	Transcript	O-methyltransferase, putative | chr1:7389981-7391553 REVERSE	-1.61207
26.7	misc.oxidases - copper, flavone etc.	at1g26320	Transcript	NADP-dependent oxidoreductase, putative | chr1:9105208-9107189 FORWARD	-0.722221
26.7	misc.oxidases - copper, flavone etc.	at2g43020	Transcript	Symbols: ATPAO2 | ATPAO2 (Polyamine oxidase 2); amine oxidase/ electron carrier/ oxidoreductase | chr2:17891503-17894635 FORWARD	0.883853
26.7	misc.oxidases - copper, flavone etc.	at4g33910	Transcript	oxidoreductase, 2OG-Fe(II) oxygenase family protein | chr4:16256733-16258771 REVERSE	0.670208
26.7	misc.oxidases - copper, flavone etc.	at4g29720	Transcript	Symbols: ATPAO5 | ATPAO5 (Polyamine oxidase 5); amine oxidase/ electron carrier/ oxidoreductase | chr4:14553315-14555167 REVERSE	-0.530268
26.7	misc.oxidases - copper, flavone etc.	at5g66060	Transcript	iron ion binding / oxidoreductase/ oxidoreductase, acting on paired donors, with incorporation or reduction of molecular oxygen, 2-oxoglutarate as one donor, and incorporation of one atom each of oxygen into both donors | chr5:26419481-26421128 FORWARD	-0.611142
26.8	misc.nitrilases, *nitrile lyases, berberine bridge enzymes, reticuline oxidases, troponine reductases	at1g12990	Transcript	glycosyl transferase family 17 protein | chr1:4433640-4436075 FORWARD	1.07994
26.8	misc.nitrilases, *nitrile lyases, berberine bridge enzymes, reticuline oxidases, troponine reductases	at5g06060	Transcript	tropinone reductase, putative / tropine dehydrogenase, putative | chr5:1823842-1825894 REVERSE	1.48692
26.9	misc.glutathione S transferases	at3g09270	Transcript	Symbols: ATGSTU8 | ATGSTU8 (GLUTATHIONE S-TRANSFERASE TAU 8); glutathione transferase | chr3:2848289-2849289 REVERSE	1.01524
26.9	misc.glutathione S transferases	at1g78380	Transcript	Symbols: ATGSTU19, GST8 | ATGSTU19 (GLUTATHIONE S-TRANSFERASE TAU 19); glutathione binding / glutathione transferase | chr1:29486413-29487906 REVERSE	-0.444019
26.9	misc.glutathione S transferases	at1g65820	Transcript	microsomal glutathione s-transferase, putative | chr1:24485101-24486892 FORWARD	-0.559535
26.9	misc.glutathione S transferases	at1g17180	Transcript	Symbols: ATGSTU25 | ATGSTU25 (GLUTATHIONE S-TRANSFERASE TAU 25); glutathione transferase | chr1:5872145-5873086 FORWARD	-0.634034
26.9	misc.glutathione S transferases	at2g47730	Transcript	Symbols: ATGSTF8, ATGSTF5, GST6, GSTF8 | ATGSTF8 (ARABIDOPSIS THALIANA GLUTATHIONE S-TRANSFERASE PHI 8); glutathione binding / glutathione transferase | chr2:19556326-19559463 FORWARD	-2.68008
26.10	misc.cytochrome P450	at3g61040	Transcript	Symbols: CYP76C7 | CYP76C7; electron carrier/ heme binding / iron ion binding / monooxygenase/ oxygen binding | chr3:22593973-22596125 REVERSE	-0.976866
26.10	misc.cytochrome P450	at3g14630	Transcript	Symbols: CYP72A9 | CYP72A9; electron carrier/ heme binding / iron ion binding / monooxygenase/ oxygen binding | chr3:4917498-4919409 FORWARD	-0.828352
26.10	misc.cytochrome P450	at3g25180	Transcript	Symbols: CYP82G1 | CYP82G1; electron carrier/ heme binding / iron ion binding / monooxygenase/ oxygen binding | chr3:9167285-9169282 REVERSE	-0.941162
26.10	misc.cytochrome P450	at3g14610	Transcript	Symbols: CYP72A7 | CYP72A7; electron carrier/ heme binding / iron ion binding / monooxygenase/ oxygen binding | chr3:4912466-4914652 FORWARD	-0.814317
26.10	misc.cytochrome P450	at5g24910	Transcript	Symbols: CYP714A1 | CYP714A1; electron carrier/ heme binding / iron ion binding / monooxygenase/ oxygen binding | chr5:8567581-8570358 REVERSE	-1.2813
26.10	misc.cytochrome P450	at3g52970	Transcript	Symbols: CYP76G1 | CYP76G1; electron carrier/ heme binding / iron ion binding / monooxygenase/ oxygen binding | chr3:19641306-19643276 REVERSE	-1.92794
26.10	misc.cytochrome P450	at5g25130	Transcript	Symbols: CYP71B12 | CYP71B12; electron carrier/ heme binding / iron ion binding / monooxygenase/ oxygen binding | chr5:8668299-8670194 FORWARD	-1.17361
26.10	misc.cytochrome P450	at2g45970	Transcript	Symbols: CYP86A8, LCR | CYP86A8; fatty acid (omega-1)-hydroxylase/ oxygen binding | chr2:18912260-18914739 REVERSE	0.866181
26.10	misc.cytochrome P450	at3g26210	Transcript	Symbols: CYP71B23 | CYP71B23; electron carrier/ heme binding / iron ion binding / monooxygenase/ oxygen binding | chr3:9593132-9595243 REVERSE	1.86204
26.10	misc.cytochrome P450	at1g01280	Transcript	Symbols: CYP703A2, CYP703 | CYP703A2 (CYTOCHROME P450, FAMILY 703, SUBFAMILY A, POLYPEPTIDE 2); oxidoreductase, acting on paired donors, with incorporation or reduction of molecular oxygen, NADH or NADPH as one donor, and incorporation of one atom of oxygen / oxygen binding | chr1:112263-113947 FORWARD	2.68108
26.10	misc.cytochrome P450	at3g26310	Transcript	Symbols: CYP71B35 | CYP71B35; electron carrier/ heme binding / iron ion binding / monooxygenase/ oxygen binding | chr3:9641089-9642779 REVERSE	1.03565
26.10	misc.cytochrome P450	at3g26320	Transcript	Symbols: CYP71B36 | CYP71B36; electron carrier/ heme binding / iron ion binding / monooxygenase/ oxygen binding | chr3:9644383-9646064 REVERSE	-0.829294
26.10	misc.cytochrome P450	at2g23180	Transcript	Symbols: CYP96A1 | CYP96A1; electron carrier/ heme binding / iron ion binding / monooxygenase/ oxygen binding | chr2:9874907-9876594 FORWARD	1.00788
26.10	misc.cytochrome P450	at5g36130	Transcript	cytochrome P450 family | chr5:14209293-14209811 REVERSE	-0.897779
26.10	misc.cytochrome P450	at2g45570	Transcript	Symbols: CYP76C2 | CYP76C2; electron carrier/ heme binding / iron ion binding / monooxygenase/ oxygen binding | chr2:18779793-18781958 REVERSE	-1.71673
26.10	misc.cytochrome P450	at5g36220	Transcript	Symbols: CYP81D1, CYP91A1 | CYP81D1 (CYTOCHROME P450 81D1); electron carrier/ heme binding / iron ion binding / monooxygenase/ oxygen binding | chr5:14253690-14256033 REVERSE	1.19954
26.11.1	misc.alcohol dehydrogenases	at5g43940	Transcript	Symbols: HOT5, ADH2, GSNOR | HOT5 (sensitive to hot temperatures 5); S-(hydroxymethyl)glutathione dehydrogenase/ S-nitrosoglutathione reductase | chr5:17684191-17686528 FORWARD	-0.381551
26.12	misc.peroxidases	at3g49960	Transcript	peroxidase, putative | chr3:18524084-18525687 REVERSE	1.16095
26.12	misc.peroxidases	at2g37130	Transcript	peroxidase 21 (PER21) (P21) (PRXR5) | chr2:15597921-15600077 REVERSE	-0.619478
26.12	misc.peroxidases	at5g39580	Transcript	peroxidase, putative | chr5:15847081-15849108 REVERSE	-1.43726
26.13	misc.acid and other phosphatases	at1g73010	Transcript	phosphatase | chr1:27464572-27466256 REVERSE	-1.1758
26.13	misc.acid and other phosphatases	at5g63140	Transcript	Symbols: ATPAP29, PAP29 | ATPAP29 (ARABIDOPSIS THALIANA PURPLE ACID PHOSPHATASE 29); acid phosphatase/ protein serine/threonine phosphatase | chr5:25328119-25329799 FORWARD	0.780498
26.13	misc.acid and other phosphatases	at3g20500	Transcript	Symbols: ATPAP18, PAP18 | PAP18 (PURPLE ACID PHOSPHATASE 18); acid phosphatase/ protein serine/threonine phosphatase | chr3:7157906-7160417 FORWARD	-0.623296
26.13	misc.acid and other phosphatases	at4g29270	Transcript	acid phosphatase class B family protein | chr4:14423662-14424882 REVERSE	-1.19796
26.13	misc.acid and other phosphatases	at1g07630	Transcript	Symbols: PLL5 | PLL5; catalytic/ protein serine/threonine phosphatase | chr1:2349097-2351692 FORWARD	-0.54951
26.14	misc.oxygenases	at1g73680	Transcript	pathogen-responsive alpha-dioxygenase, putative | chr1:27703944-27707514 REVERSE	-0.582545
26.16	misc.myrosinases-lectin-jacalin	at3g61060	Transcript	Symbols: AtPP2-A13 | AtPP2-A13 (Arabidopsis thaliana phloem protein 2-A13); carbohydrate binding | chr3:22602910-22604578 FORWARD	-1.58408
26.17	misc.dynamin	at3g60190	Transcript	Symbols: ADL4, ADLP2, EDR3, DRP1E, ADL1E | ADL1E (ARABIDOPSIS DYNAMIN-LIKE 1E); GTP binding / GTPase | chr3:22244169-22247833 REVERSE	-0.590303
26.17	misc.dynamin	at1g60500	Transcript	dynamin family protein | chr1:22291582-22293964 FORWARD	1.47451
26.17	misc.dynamin	at1g10290	Transcript	Symbols: ADL6, DRP2A | ADL6 (DYNAMIN-LIKE PROTEIN 6); GTPase | chr1:3370558-3377463 FORWARD	1.67636
26.18	misc.invertase/pectin methylesterase inhibitor family protein	at1g23205	Transcript	invertase/pectin methylesterase inhibitor family protein | chr1:8233997-8234893 REVERSE	1.13893
26.18	misc.invertase/pectin methylesterase inhibitor family protein	at5g20740	Transcript	invertase/pectin methylesterase inhibitor family protein | chr5:7025686-7026532 REVERSE	0.899898
26.18	misc.invertase/pectin methylesterase inhibitor family protein	at5g62360	Transcript	invertase/pectin methylesterase inhibitor family protein | chr5:25040649-25041462 FORWARD	1.01033
26.19	misc.plastocyanin-like	at3g27200	Transcript	plastocyanin-like domain-containing protein | chr3:10043522-10044373 REVERSE	1.08518
26.19	misc.plastocyanin-like	at2g02850	Transcript	Symbols: ARPN | ARPN (PLANTACYANIN); copper ion binding / electron carrier | chr2:826404-827812 REVERSE	1.15794
26.19	misc.plastocyanin-like	at4g27520	Transcript	plastocyanin-like domain-containing protein | chr4:13750440-13751905 REVERSE	-0.579148
26.21	misc.protease inhibitor/seed storage/lipid transfer protein (LTP) family protein	at2g45180	Transcript	protease inhibitor/seed storage/lipid transfer protein (LTP) family protein | chr2:18626320-18626997 FORWARD	-2.13602
26.21	misc.protease inhibitor/seed storage/lipid transfer protein (LTP) family protein	at1g12090	Transcript	Symbols: ELP | ELP (EXTENSIN-LIKE PROTEIN); lipid binding | chr1:4089847-4090725 REVERSE	1.64508
26.21	misc.protease inhibitor/seed storage/lipid transfer protein (LTP) family protein	at5g64080	Transcript	protease inhibitor/seed storage/lipid transfer protein (LTP) family protein | chr5:25645263-25646735 REVERSE	-0.614429
26.22	misc.short chain dehydrogenase/reductase (SDR)	at4g05530	Transcript	Symbols: IBR1, SDRA | IBR1 (INDOLE-3-BUTYRIC ACID RESPONSE 1); binding / catalytic/ oxidoreductase | chr4:2816392-2818365 FORWARD	4.53308
26.22	misc.short chain dehydrogenase/reductase (SDR)	at3g61220	Transcript	short-chain dehydrogenase/reductase (SDR) family protein | chr3:22662960-22664493 FORWARD	-1.38006
26.22	misc.short chain dehydrogenase/reductase (SDR)	at2g47140	Transcript	short-chain dehydrogenase/reductase (SDR) family protein | chr2:19350740-19352088 REVERSE	0.752997
26.22	misc.short chain dehydrogenase/reductase (SDR)	at3g55290	Transcript	short-chain dehydrogenase/reductase (SDR) family protein | chr3:20502612-20503797 FORWARD	-0.56598
26.24	misc.GCN5-related N-acetyltransferase	at2g06025	Transcript	GCN5-related N-acetyltransferase (GNAT) family protein | chr2:2348136-2352157 FORWARD	-1.3124
26.24	misc.GCN5-related N-acetyltransferase	at2g39020	Transcript	GCN5-related N-acetyltransferase (GNAT) family protein | chr2:16295315-16296328 FORWARD	0.796048
26.24	misc.GCN5-related N-acetyltransferase	at5g15770	Transcript	Symbols: AtGNA1 | AtGNA1 (Arabidopsis thaliana glucose-6-phosphate acetyltransferase 1); N-acetyltransferase/ glucosamine 6-phosphate N-acetyltransferase | chr5:5144093-5144542 REVERSE	-1.50644
26.28	misc.GDSL-motif lipase	at2g38180	Transcript	GDSL-motif lipase/hydrolase family protein | chr2:15997114-15998906 FORWARD	-0.990399
26.28	misc.GDSL-motif lipase	at1g28640	Transcript	GDSL-motif lipase, putative | chr1:10067563-10069177 REVERSE	0.893731
26.28	misc.GDSL-motif lipase	at3g48460	Transcript	GDSL-motif lipase/hydrolase family protein | chr3:17949445-17951195 FORWARD	0.748479
26.28	misc.GDSL-motif lipase	at4g10950	Transcript	GDSL-motif lipase/hydrolase family protein | chr4:6711386-6713512 REVERSE	1.175
26.28	misc.GDSL-motif lipase	at5g03980	Transcript	GDSL-motif lipase/hydrolase family protein | chr5:1074205-1075289 REVERSE	1.07863
26.28	misc.GDSL-motif lipase	at1g28590	Transcript	lipase, putative | chr1:10047276-10049300 REVERSE	-0.631935
26.28	misc.GDSL-motif lipase	at1g53920	Transcript	Symbols: GLIP5 | GLIP5; carboxylesterase/ lipase | chr1:20137712-20139637 FORWARD	1.98748
26.28	misc.GDSL-motif lipase	at5g55050	Transcript	GDSL-motif lipase/hydrolase family protein | chr5:22337701-22340100 FORWARD	-0.985878
26.28	misc.GDSL-motif lipase	at1g33811	Transcript	GDSL-motif lipase/hydrolase family protein | chr1:12267866-12269913 FORWARD	1.00106
26.28	misc.GDSL-motif lipase	at5g45920	Transcript	carboxylesterase/ hydrolase/ hydrolase, acting on ester bonds | chr5:18622759-18624785 FORWARD	1.03684
26.30	misc. other Ferredoxins and Rieske domain	at4g14890	Transcript	ferredoxin family protein | chr4:8520832-8521456 FORWARD	0.545755
27.1	RNA.processing	at1g49760	Transcript	Symbols: PAB8, PABP8 | PAB8 (POLY(A) BINDING PROTEIN 8); RNA binding / translation initiation factor | chr1:18416480-18420047 FORWARD	-0.438226
27.1	RNA.processing	at4g04885	Transcript	Symbols: PCFS4 | PCFS4 (PCF11P-SIMILAR PROTEIN 4); zinc ion binding | chr4:2471972-2475981 FORWARD	-0.86459
27.1	RNA.processing	at1g60170	Transcript	Symbols: emb1220 | emb1220 (embryo defective 1220) | chr1:22192773-22195400 FORWARD	-0.52114
27.1	RNA.processing	at2g45350	Transcript	Symbols: CRR4 | CRR4 (CHLORORESPIRATORY REDUCTION 4) | chr2:18694816-18696636 REVERSE	0.707549
27.1	RNA.processing	at1g43190	Transcript	polypyrimidine tract-binding protein, putative / heterogeneous nuclear ribonucleoprotein, putative | chr1:16275108-16278624 REVERSE	-0.499942
27.1	RNA.processing	at2g43810	Transcript	small nuclear ribonucleoprotein F, putative / U6 snRNA-associated Sm-like protein, putative / Sm protein F, putative | chr2:18149311-18151295 FORWARD	-0.772988
27.1	RNA.processing	at5g13830	Transcript	FtsJ-like methyltransferase family protein | chr5:4467363-4468487 FORWARD	0.645239
27.1	RNA.processing	at3g52120	Transcript	SWAP (Suppressor-of-White-APricot)/surp domain-containing protein / D111/G-patch domain-containing protein | chr3:19328711-19331970 FORWARD	-0.507543
27.1	RNA.processing	at1g80670	Transcript	transducin family protein / WD-40 repeat family protein | chr1:30320576-30323780 REVERSE	0.388402
27.1	RNA.processing	at3g26560	Transcript	ATP-dependent RNA helicase, putative | chr3:9749904-9753772 REVERSE	-1.38239
27.1.1	RNA.processing.splicing	at1g80070	Transcript	Symbols: SUS2, EMB33, EMB177, EMB14 | SUS2 (ABNORMAL SUSPENSOR 2) | chr1:30118052-30127811 FORWARD	0.548787
27.1.1	RNA.processing.splicing	at1g02840	Transcript	Symbols: SR1, ATSRP34, SRP34 | SR1; RNA binding / nucleic acid binding / nucleotide binding | chr1:626741-629819 FORWARD	0.959729
27.1.1	RNA.processing.splicing	at5g64200	Transcript	Symbols: ATSC35, SC35 | ATSC35; RNA binding / nucleic acid binding / nucleotide binding | chr5:25681202-25683641 REVERSE	-0.568672
27.1.1	RNA.processing.splicing	at5g64270	Transcript	splicing factor, putative | chr5:25706659-25710925 FORWARD	-0.357667
27.1.1	RNA.processing.splicing	at3g61860	Transcript	Symbols: ATRSP31, RSP31 | RSP31; RNA binding / nucleic acid binding / nucleotide binding | chr3:22900068-22902395 REVERSE	1.19222
27.1.1	RNA.processing.splicing	at1g27650	Transcript	Symbols: ATU2AF35A | ATU2AF35A; RNA binding / nucleic acid binding / nucleotide binding / zinc ion binding | chr1:9614551-9616357 FORWARD	-0.510077
27.1.1	RNA.processing.splicing	at5g44200	Transcript	Symbols: CBP20, ATCBP20 | CBP20 (CAP-BINDING PROTEIN 20); RNA binding / RNA cap binding | chr5:17801814-17804065 REVERSE	1.36792
27.1.1	RNA.processing.splicing	at1g55310	Transcript	Symbols: SR33, ATSCL33, SCL33 | SR33; RNA binding / protein binding | chr1:20630065-20632898 FORWARD	-0.534652
27.1.1	RNA.processing.splicing	at3g49430	Transcript	Symbols: SRp34a | SRp34a (Ser/Arg-rich protein 34a); RNA binding / nucleic acid binding / nucleotide binding | chr3:18331546-18335041 FORWARD	1.01095
27.1.1	RNA.processing.splicing	at2g37340	Transcript	Symbols: RSZ33, ATRSZ33 | RSZ33; nucleic acid binding / nucleotide binding / zinc ion binding | chr2:15670147-15672700 REVERSE	-0.644321
27.1.1	RNA.processing.splicing	at1g60900	Transcript	U2 snRNP auxiliary factor large subunit, putative | chr1:22423909-22428022 FORWARD	-0.371972
27.1.2	RNA.processing.RNA helicase	at1g32490	Transcript	Symbols: EMB2733, ESP3 | ESP3 (ENHANCED SILENCING PHENOTYPE 3); ATP binding / ATP-dependent RNA helicase/ ATP-dependent helicase/ helicase/ nucleic acid binding | chr1:11742054-11749775 REVERSE	2.50073
27.1.2	RNA.processing.RNA helicase	at2g42520	Transcript	DEAD box RNA helicase, putative | chr2:17704832-17708947 FORWARD	0.454661
27.1.2	RNA.processing.RNA helicase	at3g62310	Transcript	RNA helicase, putative | chr3:23057245-23060731 REVERSE	-0.379815
27.1.2	RNA.processing.RNA helicase	at1g26370	Transcript	RNA helicase, putative | chr1:9121492-9125557 REVERSE	-0.716402
27.1.19	RNA.processing.ribonucleases	at1g14220	Transcript	ribonuclease T2 family protein | chr1:4858642-4859601 REVERSE	-1.38176
27.1.19	RNA.processing.ribonucleases	at2g02990	Transcript	Symbols: RNS1, ATRNS1 | RNS1 (RIBONUCLEASE 1); endoribonuclease/ ribonuclease | chr2:873506-874811 FORWARD	-0.95739
27.1.19	RNA.processing.ribonucleases	at3g07750	Transcript	3' exoribonuclease family domain 1-containing protein | chr3:2473235-2475447 FORWARD	0.979317
27.2	RNA.transcription	at4g35800	Transcript	Symbols: NRPB1, RPB1, RNA_POL_II_LSRNA_POL_II_LS, RNA_POL_II_LS | NRPB1 (RNA POLYMERASE II LARGE SUBUNIT); DNA binding / DNA-directed RNA polymerase | chr4:16960657-16967892 REVERSE	-0.417276
27.2	RNA.transcription	at3g16980	Transcript	Symbols: NRPB9A, NRPD9A, NRPE9A | NRPB9A; DNA binding / DNA-directed RNA polymerase/ nucleic acid binding / transcription regulator/ zinc ion binding | chr3:5794436-5795827 FORWARD	0.3859
27.2	RNA.transcription	at4g12610	Transcript	Symbols: RAP74, ATRAP74 | transcription initiation factor IIF alpha subunit (TFIIF-alpha) family protein | chr4:7454970-7458318 FORWARD	0.893439
27.2	RNA.transcription	at2g36990	Transcript	Symbols: SIGF, SIG6, ATSIG6, SOLDAT8 | SIGF (RNA POLYMERASE SIGMA-SUBUNIT F); DNA binding / DNA-directed RNA polymerase/ sigma factor/ transcription factor | chr2:15537258-15540139 REVERSE	0.625494
27.2	RNA.transcription	atcg00740	Transcript	Symbols: RPOA | RNA polymerase alpha subunit | chrC:77901-78890 REVERSE	-0.868819
27.2	RNA.transcription	at2g29540	Transcript	Symbols: ATRPC14, ATRPAC14 | ATRPC14 (RNA POLYMERASE 14 KDA SUBUNIT); DNA binding / DNA-directed RNA polymerase/ protein dimerization | chr2:12643242-12643944 FORWARD	-0.953656
27.2	RNA.transcription	atcg00180	Transcript	Symbols: RPOC1 | RNA polymerase beta' subunit-1 | chrC:20251-23084 REVERSE	1.07473
27.2	RNA.transcription	at3g22320	Transcript	Symbols: ATRPABC24.3, RPB5A, NRPB5, NRPD5 | NRPB5; DNA binding / DNA-directed RNA polymerase | chr3:7890864-7892347 REVERSE	-0.647544
27.2	RNA.transcription	at2g15430	Transcript	Symbols: RBP36A, RPB35.5A, NRPB3, NRPD3, NRPE3A | NRPB3; DNA binding / DNA-directed RNA polymerase/ protein dimerization | chr2:6733566-6735675 FORWARD	0.802724
27.2	RNA.transcription	at1g54140	Transcript	Symbols: TAFII21, TAF9 | TAFII21 (TATA BINDING PROTEIN ASSOCIATED FACTOR 21KDA SUBUNIT); DNA binding / transcription initiation factor | chr1:20213967-20215223 REVERSE	-0.584509
27.2	RNA.transcription	at3g23780	Transcript	Symbols: NRPD2A, DRD2, NRPD2, DMS2, NRPE2 | NRPD2A; DNA binding / DNA-directed RNA polymerase | chr3:8567731-8574190 REVERSE	1.51983
27.2	RNA.transcription	at1g14790	Transcript	Symbols: RDR1, ATRDRP1 | RDR1 (RNA-DEPENDENT RNA POLYMERASE 1); RNA-directed RNA polymerase/ nucleic acid binding | chr1:5093961-5098032 REVERSE	0.90855
27.3.2	RNA.regulation of transcription.Alfin-like	at5g26210	Transcript	Symbols: AL4 | AL4 (ALFIN-LIKE 4); DNA binding / methylated histone residue binding | chr5:9158318-9160383 REVERSE	1.07669
27.3.3	RNA.regulation of transcription.AP2/EREBP, APETALA2/Ethylene-responsive element binding protein family	at1g01180	Transcript	unknown protein | chr1:75633-77446 FORWARD	-1.38204
27.3.3	RNA.regulation of transcription.AP2/EREBP, APETALA2/Ethylene-responsive element binding protein family	at2g35700	Transcript	Symbols: ATERF38, ERF38 | ERF38 (ERF FAMILY PROTEIN 38); DNA binding / transcription factor | chr2:15005205-15005789 FORWARD	1.12267
27.3.3	RNA.regulation of transcription.AP2/EREBP, APETALA2/Ethylene-responsive element binding protein family	at5g11590	Transcript	Symbols: TINY2 | TINY2 (TINY2); DNA binding / transcription factor | chr5:3727534-3728726 REVERSE	-0.667244
27.3.3	RNA.regulation of transcription.AP2/EREBP, APETALA2/Ethylene-responsive element binding protein family	at1g50630	Transcript	unknown protein | chr1:18751456-18753669 REVERSE	-0.761656
27.3.3	RNA.regulation of transcription.AP2/EREBP, APETALA2/Ethylene-responsive element binding protein family	at1g78080	Transcript	Symbols: RAP2.4 | RAP2.4 (related to AP2 4); DNA binding / transcription factor | chr1:29364249-29366073 FORWARD	-0.904482
27.3.3	RNA.regulation of transcription.AP2/EREBP, APETALA2/Ethylene-responsive element binding protein family	at1g64380	Transcript	AP2 domain-containing transcription factor, putative | chr1:23890646-23892173 REVERSE	1.21686
27.3.3	RNA.regulation of transcription.AP2/EREBP, APETALA2/Ethylene-responsive element binding protein family	at4g32800	Transcript	AP2 domain-containing transcription factor TINY, putative | chr4:15819524-15820871 FORWARD	-1.19394
27.3.3	RNA.regulation of transcription.AP2/EREBP, APETALA2/Ethylene-responsive element binding protein family	at1g75490	Transcript	DNA binding / transcription factor | chr1:28335502-28336706 FORWARD	-2.00701
27.3.4	RNA.regulation of transcription.ARF, Auxin Response Factor family	at1g30330	Transcript	Symbols: ARF6 | ARF6 (AUXIN RESPONSE FACTOR 6); transcription factor | chr1:10685822-10690036 REVERSE	1.68188
27.3.4	RNA.regulation of transcription.ARF, Auxin Response Factor family	at1g19220	Transcript	Symbols: ARF19, IAA22, ARF11 | ARF19 (AUXIN RESPONSE FACTOR 19); DNA binding / transcription factor | chr1:6628068-6633087 REVERSE	-0.516362
27.3.4	RNA.regulation of transcription.ARF, Auxin Response Factor family	at2g33860	Transcript	Symbols: ETT, ARF3 | ETT (ETTIN); DNA binding / transcription factor | chr2:14325269-14328978 REVERSE	-0.736893
27.3.4	RNA.regulation of transcription.ARF, Auxin Response Factor family	at1g59750	Transcript	Symbols: ARF1 | ARF1 (AUXIN RESPONSE FACTOR 1); DNA binding / transcription factor | chr1:21979384-21984413 FORWARD	-0.554578
27.3.5	RNA.regulation of transcription.ARR	at3g57040	Transcript	Symbols: ARR9, ATRR4 | ARR9 (RESPONSE REGULATOR 9); transcription regulator/ two-component response regulator | chr3:21109614-21111432 FORWARD	1.37547
27.3.6	RNA.regulation of transcription.bHLH,Basic Helix-Loop-Helix family	at1g09250	Transcript	transcription factor | chr1:2989378-2990357 FORWARD	-1.2954
27.3.6	RNA.regulation of transcription.bHLH,Basic Helix-Loop-Helix family	at3g21330	Transcript	basic helix-loop-helix (bHLH) family protein | chr3:7507240-7509175 FORWARD	-2.18317
27.3.6	RNA.regulation of transcription.bHLH,Basic Helix-Loop-Helix family	at3g23210	Transcript	basic helix-loop-helix (bHLH) family protein | chr3:8283090-8285081 REVERSE	-0.599959
27.3.6	RNA.regulation of transcription.bHLH,Basic Helix-Loop-Helix family	at1g01260	Transcript	basic helix-loop-helix (bHLH) family protein | chr1:109032-111609 FORWARD	0.883165
27.3.6	RNA.regulation of transcription.bHLH,Basic Helix-Loop-Helix family	at4g00050	Transcript	Symbols: UNE10 | UNE10 (unfertilized embryo sac 10); DNA binding / transcription factor | chr4:17792-20066 FORWARD	-0.606912
27.3.6	RNA.regulation of transcription.bHLH,Basic Helix-Loop-Helix family	at2g20180	Transcript	Symbols: PIL5 | PIL5 (PHYTOCHROME INTERACTING FACTOR 3-LIKE 5); DNA binding / phytochrome binding / transcription factor | chr2:8704024-8706547 REVERSE	-1.62624
27.3.6	RNA.regulation of transcription.bHLH,Basic Helix-Loop-Helix family	at5g54680	Transcript	Symbols: ILR3 | ILR3 (iaa-leucine resistant3); DNA binding / transcription factor | chr5:22217055-22219274 FORWARD	-0.650005
27.3.6	RNA.regulation of transcription.bHLH,Basic Helix-Loop-Helix family	at5g01310	Transcript	basic helix-loop-helix (bHLH) family protein | chr5:125304-128960 FORWARD	0.774269
27.3.6	RNA.regulation of transcription.bHLH,Basic Helix-Loop-Helix family	at3g47640	Transcript	basic helix-loop-helix (bHLH) family protein | chr3:17567597-17569315 FORWARD	-1.18538
27.3.7	RNA.regulation of transcription.C2C2(Zn) CO-like, Constans-like zinc finger family	at4g27310	Transcript	zinc finger (B-box type) family protein | chr4:13675638-13676910 FORWARD	-0.862879
27.3.7	RNA.regulation of transcription.C2C2(Zn) CO-like, Constans-like zinc finger family	at1g06040	Transcript	Symbols: STO | STO (SALT TOLERANCE); DNA binding / protein binding / transcription factor/ zinc ion binding | chr1:1828413-1829890 REVERSE	-0.751564
27.3.7	RNA.regulation of transcription.C2C2(Zn) CO-like, Constans-like zinc finger family	at1g28050	Transcript	zinc finger (B-box type) family protein | chr1:9775528-9777810 REVERSE	0.348207
27.3.7	RNA.regulation of transcription.C2C2(Zn) CO-like, Constans-like zinc finger family	at2g31380	Transcript	Symbols: STH | STH; protein domain specific binding / transcription factor/ zinc ion binding | chr2:13381910-13383470 FORWARD	-0.976966
27.3.7	RNA.regulation of transcription.C2C2(Zn) CO-like, Constans-like zinc finger family	at5g24930	Transcript	Symbols: ATCOL4, COL4 | zinc finger (B-box type) family protein | chr5:8589234-8591236 FORWARD	-0.643423
27.3.7	RNA.regulation of transcription.C2C2(Zn) CO-like, Constans-like zinc finger family	at2g24790	Transcript	Symbols: COL3, ATCOL3 | COL3 (CONSTANS-LIKE 3); protein binding / transcription factor/ zinc ion binding | chr2:10566898-10568145 FORWARD	-1.65427
27.3.8	RNA.regulation of transcription.C2C2(Zn) DOF zinc finger family	at1g64620	Transcript	Dof-type zinc finger domain-containing protein | chr1:24006992-24008694 FORWARD	-1.19779
27.3.8	RNA.regulation of transcription.C2C2(Zn) DOF zinc finger family	at3g47500	Transcript	Symbols: CDF3 | CDF3 (CYCLING DOF FACTOR 3); DNA binding / protein binding / transcription factor | chr3:17504000-17506058 REVERSE	-1.08204
27.3.9	RNA.regulation of transcription.C2C2(Zn) GATA transcription factor family	at5g49300	Transcript	zinc finger (GATA type) family protein | chr5:19984849-19985697 REVERSE	-0.782926
27.3.9	RNA.regulation of transcription.C2C2(Zn) GATA transcription factor family	at2g45050	Transcript	zinc finger (GATA type) family protein | chr2:18582872-18584083 FORWARD	0.811096
27.3.11	RNA.regulation of transcription.C2H2 zinc finger family	at1g75710	Transcript	zinc finger (C2H2 type) family protein | chr1:28428706-28431249 FORWARD	1.19154
27.3.11	RNA.regulation of transcription.C2H2 zinc finger family	at1g34370	Transcript	Symbols: STOP1 | STOP1 (sensitive to proton rhizotoxicity 1); nucleic acid binding / transcription factor/ zinc ion binding | chr1:12550446-12552629 FORWARD	0.771552
27.3.11	RNA.regulation of transcription.C2H2 zinc finger family	at4g31420	Transcript	zinc finger (C2H2 type) family protein | chr4:15245816-15247924 REVERSE	-0.49499
27.3.11	RNA.regulation of transcription.C2H2 zinc finger family	at2g29660	Transcript	zinc finger (C2H2 type) family protein | chr2:12678890-12680667 FORWARD	1.19601
27.3.11	RNA.regulation of transcription.C2H2 zinc finger family	at1g03840	Transcript	Symbols: MGP | MGP (Magpie); nucleic acid binding / protein binding / transcription factor/ zinc ion binding | chr1:967503-970130 REVERSE	0.753186
27.3.11	RNA.regulation of transcription.C2H2 zinc finger family	at1g24625	Transcript	Symbols: ZFP7 | ZFP7 (ZINC FINGER PROTEIN 7); nucleic acid binding / transcription factor/ zinc ion binding | chr1:8725883-8727212 REVERSE	0.71967
27.3.16	RNA.regulation of transcription.CCAAT box binding factor family, HAP5	at3g48590	Transcript	Symbols: HAP5A, ATHAP5A, NF-YC1 | NF-YC1 (NUCLEAR FACTOR Y, SUBUNIT C1); DNA binding / transcription activator/ transcription factor | chr3:18008657-18009982 REVERSE	-0.521514
27.3.18	RNA.regulation of transcription.E2F/DP transcription factor family	at5g22220	Transcript	Symbols: E2F1, E2FB, ATE2FB | E2F1; DNA binding / protein binding / transcription factor | chr5:7360535-7364454 FORWARD	0.750362
27.3.20	RNA.regulation of transcription.G2-like transcription factor family, GARP	at2g20570	Transcript	Symbols: GPRI1, GLK1 | GPRI1 (GBF'S PRO-RICH REGION-INTERACTING FACTOR 1); transcription factor/ transcription regulator | chr2:8855358-8857756 FORWARD	-1.72025
27.3.20	RNA.regulation of transcription.G2-like transcription factor family, GARP	at5g44190	Transcript	Symbols: GLK2, ATGLK2, GPRI2 | GLK2 (GOLDEN2-LIKE 2); DNA binding / transcription factor/ transcription regulator | chr5:17798369-17800824 FORWARD	-1.50507
27.3.21	RNA.regulation of transcription.GRAS transcription factor family	at1g07530	Transcript	Symbols: SCL14, ATGRAS2, GRAS2 | SCL14 (SCARECROW-LIKE 14); transcription factor | chr1:2313582-2316469 REVERSE	0.817877
27.3.22	RNA.regulation of transcription.HB,Homeobox transcription factor family	at5g25220	Transcript	Symbols: KNAT3 | KNAT3 (KNOTTED1-LIKE HOMEOBOX GENE 3); transcription activator/ transcription factor | chr5:8736074-8738584 FORWARD	-0.498546
27.3.22	RNA.regulation of transcription.HB,Homeobox transcription factor family	at4g35550	Transcript	Symbols: HB-4, WOX13, ATWOX13 | WOX13 (WUSCHEL-RELATED HOMEOBOX 13); DNA binding / transcription factor | chr4:16875521-16877306 REVERSE	1.12098
27.3.22	RNA.regulation of transcription.HB,Homeobox transcription factor family	at4g16780	Transcript	Symbols: ATHB-2, HAT4, ATHB2 | ATHB-2 (ARABIDOPSIS THALIANA HOMEOBOX PROTEIN 2); DNA binding / protein homodimerization/ sequence-specific DNA binding / transcription factor | chr4:9449114-9450743 FORWARD	-0.951843
27.3.22	RNA.regulation of transcription.HB,Homeobox transcription factor family	at5g15150	Transcript	Symbols: ATHB-3, HAT7, ATHB3 | ATHB-3 (ARABIDOPSIS THALIANA HOMEOBOX 3); DNA binding / sequence-specific DNA binding / transcription factor | chr5:4913699-4915892 REVERSE	-0.774324
27.3.22	RNA.regulation of transcription.HB,Homeobox transcription factor family	at2g22430	Transcript	Symbols: ATHB6 | ATHB6; DNA binding / protein binding / sequence-specific DNA binding / transcription activator/ transcription factor | chr2:9526095-9527830 REVERSE	-1.2444
27.3.22	RNA.regulation of transcription.HB,Homeobox transcription factor family	at3g01470	Transcript	Symbols: ATHB-1, ATHB1, HD-ZIP-1, HAT5 | ATHB-1 (ARABIDOPSIS THALIANA HOMEOBOX 1); DNA binding / protein homodimerization/ sequence-specific DNA binding / transcription activator/ transcription factor | chr3:182396-184403 REVERSE	-1.28761
27.3.22	RNA.regulation of transcription.HB,Homeobox transcription factor family	at4g32980	Transcript	Symbols: ATH1 | ATH1 (ARABIDOPSIS THALIANA HOMEOBOX GENE 1); DNA binding / sequence-specific DNA binding / transcription factor | chr4:15914722-15918044 REVERSE	-1.12921
27.3.22	RNA.regulation of transcription.HB,Homeobox transcription factor family	at4g36870	Transcript	Symbols: BLH2, SAW1 | BLH2 (BEL1-LIKE HOMEODOMAIN 2); DNA binding / transcription factor | chr4:17369320-17373930 FORWARD	-0.485662
27.3.23	RNA.regulation of transcription.HSF,Heat-shock transcription factor family	at1g12800	Transcript	S1 RNA-binding domain-containing protein | chr1:4361551-4365331 REVERSE	-0.613686
27.3.24	RNA.regulation of transcription.MADS box transcription factor family	at3g49400	Transcript	transducin family protein / WD-40 repeat family protein | chr3:18319249-18324482 REVERSE	1.06072
27.3.24	RNA.regulation of transcription.MADS box transcription factor family	at4g11880	Transcript	Symbols: AGL14 | AGL14 (agamous-like 14); DNA binding / transcription factor | chr4:7143115-7147222 FORWARD	1.10561
27.3.25	RNA.regulation of transcription.MYB domain transcription factor family	at5g41020	Transcript	myb family transcription factor | chr5:16425883-16427797 REVERSE	0.843757
27.3.25	RNA.regulation of transcription.MYB domain transcription factor family	at5g26660	Transcript	Symbols: ATMYB4, ATMYB86 | ATMYB86 (MYB DOMAIN PROTEIN 86); specific transcriptional repressor/ transcription repressor | chr5:9331573-9333174 REVERSE	1.80526
27.3.25	RNA.regulation of transcription.MYB domain transcription factor family	at2g16720	Transcript	Symbols: MYB7, ATMYB7, ATY49 | MYB7 (MYB DOMAIN PROTEIN 7); DNA binding / transcription factor | chr2:7255529-7256580 REVERSE	-1.12008
27.3.25	RNA.regulation of transcription.MYB domain transcription factor family	at1g19510	Transcript	Symbols: ATRL5 | ATRL5 (ARABIDOPSIS RAD-LIKE 5); DNA binding / transcription factor | chr1:6756284-6757377 REVERSE	1.37451
27.3.26	RNA.regulation of transcription.MYB-related transcription factor family	at4g39250	Transcript	Symbols: ATRL1 | ATRL1 (ARABIDOPSIS RAD-LIKE 1); DNA binding / transcription factor | chr4:18271457-18271857 REVERSE	1.04833
27.3.26	RNA.regulation of transcription.MYB-related transcription factor family	at1g75250	Transcript	Symbols: ATRL6 | ATRL6 (ARABIDOPSIS RAD-LIKE 6); transcription factor | chr1:28245073-28245453 REVERSE	1.1122
27.3.27	RNA.regulation of transcription.NAC domain transcription factor family	at3g15170	Transcript	Symbols: CUC1, anac054, ATNAC1 | CUC1 (CUP-SHAPED COTYLEDON1); transcription factor | chr3:5109883-5111447 FORWARD	-2.06285
27.3.29	RNA.regulation of transcription.TCP transcription factor family	at5g51910	Transcript	TCP family transcription factor, putative | chr5:21094547-21095702 REVERSE	-0.842035
27.3.29	RNA.regulation of transcription.TCP transcription factor family	at1g69690	Transcript	TCP family transcription factor, putative | chr1:26216224-26217851 FORWARD	1.56351
27.3.29	RNA.regulation of transcription.TCP transcription factor family	at3g15030	Transcript	Symbols: TCP4, MEE35 | TCP4 (TCP family transcription factor 4); transcription factor | chr3:5062019-5064115 FORWARD	-0.889176
27.3.30	RNA.regulation of transcription.Trihelix, Triple-Helix transcription factor family	at5g01380	Transcript	transcription factor | chr5:155639-157601 REVERSE	0.78495
27.3.32	RNA.regulation of transcription.WRKY domain transcription factor family	at2g23320	Transcript	Symbols: WRKY15 | WRKY15; calmodulin binding / transcription factor | chr2:9924933-9926372 FORWARD	1.11955
27.3.32	RNA.regulation of transcription.WRKY domain transcription factor family	at5g26170	Transcript	Symbols: WRKY50, ATWRKY50 | WRKY50; transcription factor | chr5:9147176-9148128 REVERSE	1.23916
27.3.32	RNA.regulation of transcription.WRKY domain transcription factor family	at2g03340	Transcript	Symbols: WRKY3 | WRKY3; transcription factor | chr2:1014350-1017148 REVERSE	-0.454983
27.3.35	RNA.regulation of transcription.bZIP transcription factor family	at1g68710	Transcript	haloacid dehalogenase-like hydrolase family protein | chr1:25793207-25798257 REVERSE	-0.74648
27.3.35	RNA.regulation of transcription.bZIP transcription factor family	at2g41070	Transcript	Symbols: EEL, ATBZIP12, DPBF4 | EEL (ENHANCED EM LEVEL); DNA binding / transcription factor | chr2:17130788-17132370 FORWARD	0.439717
27.3.35	RNA.regulation of transcription.bZIP transcription factor family	at5g28770	Transcript	Symbols: BZO2H3 | BZO2H3; DNA binding / protein heterodimerization/ transcription factor | chr5:10796459-10798222 REVERSE	0.75286
27.3.35	RNA.regulation of transcription.bZIP transcription factor family	at3g62420	Transcript	Symbols: ATBZIP53 | ATBZIP53 (BASIC REGION/LEUCINE ZIPPER MOTIF 53); DNA binding / protein heterodimerization/ sequence-specific DNA binding / transcription factor | chr3:23091586-23092850 REVERSE	-1.14903
27.3.36	RNA.regulation of transcription.Argonaute	at2g27040	Transcript	Symbols: AGO4, OCP11 | AGO4 (ARGONAUTE 4); nucleic acid binding | chr2:11536534-11542357 REVERSE	-0.426435
27.3.40	RNA.regulation of transcription.Aux/IAA family	at2g22670	Transcript	Symbols: IAA8 | IAA8; transcription factor | chr2:9636440-9638683 FORWARD	-0.521388
27.3.40	RNA.regulation of transcription.Aux/IAA family	at5g43700	Transcript	Symbols: ATAUX2-11, IAA4 | ATAUX2-11 (AUXIN INDUCIBLE 2-11); DNA binding / transcription factor | chr5:17550233-17551581 FORWARD	-0.743702
27.3.40	RNA.regulation of transcription.Aux/IAA family	at4g32280	Transcript	Symbols: IAA29 | IAA29 (INDOLE-3-ACETIC ACID INDUCIBLE 29); transcription factor | chr4:15583387-15584769 FORWARD	-2.07071
27.3.41	RNA.regulation of transcription.B3 transcription factor family	at5g32460	Transcript	DNA binding | chr5:12081803-12084148 REVERSE	-1.41858
27.3.44	RNA.regulation of transcription.Chromatin Remodeling Factors	at3g12810	Transcript	Symbols: PIE1, SRCAP, chr13 | PIE1 (PHOTOPERIOD-INDEPENDENT EARLY FLOWERING 1); ATP binding / DNA binding / helicase/ nucleic acid binding | chr3:4065042-4074078 FORWARD	-0.584702
27.3.44	RNA.regulation of transcription.Chromatin Remodeling Factors	at2g47620	Transcript	Symbols: ATSWI3A, CHB1 | ATSWI3A (SWITCH/SUCROSE NONFERMENTING 3A); DNA binding | chr2:19531947-19534401 FORWARD	0.697523
27.3.46	RNA.regulation of transcription.DNA methyltransferases	at4g19020	Transcript	Symbols: CMT2 | CMT2 (chromomethylase 2); DNA binding / chromatin binding | chr4:10414526-10421209 FORWARD	-0.639212
27.3.47	RNA.regulation of transcription.ELF3	at2g25930	Transcript	Symbols: ELF3, PYK20 | ELF3 (EARLY FLOWERING 3); protein C-terminus binding / transcription factor | chr2:11059035-11063324 FORWARD	-1.03597
27.3.50	RNA.regulation of transcription.General Transcription	at2g22840	Transcript	Symbols: AtGRF1 | AtGRF1 (GROWTH-REGULATING FACTOR 1); transcription activator | chr2:9728756-9731301 FORWARD	0.948804
27.3.50	RNA.regulation of transcription.General Transcription	at4g35540	Transcript	transcription regulator/ zinc ion binding | chr4:16873835-16875598 FORWARD	1.52747
27.3.54	RNA.regulation of transcription.Histone acetyltransferases	at5g09740	Transcript	Symbols: HAM2 | HAM2 (histone acetyltransferase of the MYST family 2); H3/H4 histone acetyltransferase/ histone acetyltransferase/ nucleic acid binding / zinc ion binding | chr5:3021952-3024756 REVERSE	1.29203
27.3.54	RNA.regulation of transcription.Histone acetyltransferases	at5g13680	Transcript	Symbols: ELO2, ABO1 | ABO1 (ABA-OVERLY SENSITIVE 1); transcription elongation regulator | chr5:4410361-4415471 REVERSE	-0.69013
27.3.55	RNA.regulation of transcription.HDA	at4g33470	Transcript	Symbols: hda14, ATHDA14 | hda14 (histone deacetylase 14); histone deacetylase | chr4:16102595-16105493 REVERSE	0.711375
27.3.55	RNA.regulation of transcription.HDA	at5g61060	Transcript	Symbols: HDA05, HDA5, ATHDA5 | HDA05 (HISTONE DEACETYLASE 5); histone deacetylase | chr5:24566791-24571066 REVERSE	-0.528253
27.3.57	RNA.regulation of transcription.JUMONJI family	at1g78280	Transcript	transferase, transferring glycosyl groups | chr1:29452555-29457373 FORWARD	-0.861107
27.3.57	RNA.regulation of transcription.JUMONJI family	at1g08620	Transcript	transcription factor | chr1:2737031-2743724 FORWARD	-0.550286
27.3.62	RNA.regulation of transcription.Nucleosome/chromatin assembly factor group	at3g28730	Transcript	Symbols: ATHMG, SSRP1, NFD | ATHMG (ARABIDOPSIS THALIANA HIGH MOBILITY GROUP); transcription factor | chr3:10784889-10788729 FORWARD	0.5146
27.3.62	RNA.regulation of transcription.Nucleosome/chromatin assembly factor group	at1g20693	Transcript	Symbols: HMGB2, HMG BETA 1, NFD2, NFD02 | HMGB2 (HIGH MOBILITY GROUP B 2); DNA binding / chromatin binding / structural constituent of chromatin / transcription factor | chr1:7176775-7178820 FORWARD	0.401807
27.3.62	RNA.regulation of transcription.Nucleosome/chromatin assembly factor group	at1g20696	Transcript	Symbols: HMGB3, NFD3, NFD03 | HMGB3 (HIGH MOBILITY GROUP B 3); DNA binding / chromatin binding / structural constituent of chromatin / transcription factor | chr1:7179453-7181499 FORWARD	0.334912
27.3.66	RNA.regulation of transcription.Psudo ARR transcription factor family	at5g02810	Transcript	Symbols: PRR7, APRR7 | PRR7 (PSEUDO-RESPONSE REGULATOR 7); transcription regulator/ two-component response regulator | chr5:637897-641977 REVERSE	-0.461973
27.3.67	RNA.regulation of transcription.putative transcription regulator	at4g25730	Transcript	FtsJ-like methyltransferase family protein | chr4:13102679-13106780 REVERSE	0.686752
27.3.67	RNA.regulation of transcription.putative transcription regulator	at5g09850	Transcript	transcription elongation factor-related | chr5:3063251-3065889 REVERSE	-0.487044
27.3.67	RNA.regulation of transcription.putative transcription regulator	at1g56110	Transcript	Symbols: NOP56 | NOP56 (Arabidopsis homolog of nucleolar protein Nop56) | chr1:20984389-20986951 REVERSE	0.591389
27.3.67	RNA.regulation of transcription.putative transcription regulator	at1g03530	Transcript	Symbols: ATNAF1, NAF1 | NAF1 (NUCLEAR ASSEMBLY FACTOR 1) | chr1:880496-883391 REVERSE	0.712183
27.3.67	RNA.regulation of transcription.putative transcription regulator	at2g41870	Transcript	remorin family protein | chr2:17470866-17472936 REVERSE	-0.701228
27.3.67	RNA.regulation of transcription.putative transcription regulator	at1g10200	Transcript	Symbols: WLIM1 | WLIM1; transcription factor/ zinc ion binding | chr1:3346390-3347885 REVERSE	0.85218
27.3.67	RNA.regulation of transcription.putative transcription regulator	at2g42190	Transcript	unknown protein | chr2:17582869-17584194 FORWARD	0.589261
27.3.67	RNA.regulation of transcription.putative transcription regulator	at1g20220	Transcript	nucleic acid binding | chr1:7004879-7007651 REVERSE	0.595762
27.3.67	RNA.regulation of transcription.putative transcription regulator	at4g21705	Transcript	pentatricopeptide (PPR) repeat-containing protein | chr4:11532971-11534847 REVERSE	0.602266
27.3.67	RNA.regulation of transcription.putative transcription regulator	at4g12080	Transcript	DNA-binding family protein | chr4:7239219-7241494 FORWARD	-1.20067
27.3.68	RNA.regulation of transcription.PWWP domain protein	at5g40340	Transcript	PWWP domain-containing protein | chr5:16131654-16134916 REVERSE	-0.93167
27.3.69	RNA.regulation of transcription.SET-domain transcriptional regulator family	at1g73100	Transcript	Symbols: SUVH3, SDG19 | SUVH3 (SU(VAR)3-9 HOMOLOG 3); histone methyltransferase | chr1:27491184-27494182 FORWARD	-0.753077
27.3.71	RNA.regulation of transcription.SNF7	at1g17730	Transcript	Symbols: VPS46.1 | VPS46.1 (VACUOLAR PROTEIN SORTING 46.1) | chr1:6099089-6100315 FORWARD	0.447767
27.3.71	RNA.regulation of transcription.SNF7	at2g06530	Transcript	Symbols: VPS2.1 | VPS2.1 | chr2:2588545-2590453 REVERSE	0.466247
27.3.71	RNA.regulation of transcription.SNF7	at5g22950	Transcript	Symbols: VPS24.1 | VPS24.1 | chr5:7681305-7682903 FORWARD	-0.717668
27.3.71	RNA.regulation of transcription.SNF7	at5g09260	Transcript	Symbols: VPS20.2 | VPS20.2 (VACUOLAR PROTEIN SORTING-ASSOCIATED PROTEIN 20.2) | chr5:2876753-2878700 FORWARD	-0.532462
27.3.72	RNA.regulation of transcription.Transcriptional Adaptor Zinc Bundle (TAZ) domain family	at5g67480	Transcript	Symbols: BT4 | BT4 (BTB AND TAZ DOMAIN PROTEIN 4); protein binding / transcription regulator | chr5:26930940-26932756 REVERSE	1.29475
27.3.80	RNA.regulation of transcription.zf-HD	at1g75240	Transcript	Symbols: AtHB33 | AtHB33 (ARABIDOPSIS THALIANA HOMEOBOX PROTEIN 33); DNA binding / transcription factor | chr1:28241072-28242756 FORWARD	1.24333
27.3.80	RNA.regulation of transcription.zf-HD	at4g24660	Transcript	Symbols: ATHB22, MEE68 | ATHB22 (HOMEOBOX PROTEIN 22); DNA binding / transcription factor | chr4:12724743-12725637 REVERSE	1.20671
27.3.99	RNA.regulation of transcription.unclassified	at2g25370	Transcript	zinc finger protein-related | chr2:10806700-10809794 FORWARD	0.801696
27.3.99	RNA.regulation of transcription.unclassified	at5g03220	Transcript	transcriptional co-activator-related | chr5:767489-768857 REVERSE	-0.538415
27.3.99	RNA.regulation of transcription.unclassified	at4g00850	Transcript	Symbols: GIF3 | GIF3 (GRF1-INTERACTING FACTOR 3); protein binding / transcription coactivator | chr4:357551-359194 FORWARD	0.577558
27.3.99	RNA.regulation of transcription.unclassified	at1g51200	Transcript	zinc finger (AN1-like) family protein | chr1:18984434-18986568 FORWARD	-0.544128
27.3.99	RNA.regulation of transcription.unclassified	at2g34620	Transcript	mitochondrial transcription termination factor-related / mTERF-related | chr2:14577174-14578288 FORWARD	0.78403
27.3.99	RNA.regulation of transcription.unclassified	at1g67325	Transcript	binding / zinc ion binding | chr1:25209547-25212531 REVERSE	-0.563191
27.3.99	RNA.regulation of transcription.unclassified	at1g55460	Transcript	Kin17 DNA-binding protein-related | chr1:20707478-20709024 FORWARD	-0.825943
27.3.99	RNA.regulation of transcription.unclassified	at5g61010	Transcript	Symbols: ATEXO70E2 | ATEXO70E2 (EXOCYST SUBUNIT EXO70 FAMILY PROTEIN E2); protein binding | chr5:24553898-24556749 FORWARD	0.776556
27.3.99	RNA.regulation of transcription.unclassified	at3g54826	Transcript	FUNCTIONS IN: molecular_function unknown; INVOLVED IN: biological_process unknown; LOCATED IN: cellular_component unknown; CONTAINS InterPro DOMAIN/s: Zinc finger, Zim17-type (InterPro:IPR007853); Has 284 Blast hits to 284 proteins in 134 species: Archae - 0; Bacteria - 0; Metazoa - 100; Fungi - 79; Plants - 58; Viruses - 0; Other Eukaryotes - 47 (source: NCBI BLink). | chr3:20310327-20311821 FOR…	0.659812
27.3.99	RNA.regulation of transcription.unclassified	at1g08680	Transcript	Symbols: ZIGA4, AGD14 | ZIGA4 (ARF GAP-like zinc finger-containing protein ZiGA4); ARF GTPase activator/ DNA binding / zinc ion binding | chr1:2762590-2768967 FORWARD	-0.57248
27.3.99	RNA.regulation of transcription.unclassified	at4g27000	Transcript	Symbols: ATRBP45C | ATRBP45C; RNA binding | chr4:13554604-13557854 REVERSE	-0.588115
27.3.99	RNA.regulation of transcription.unclassified	at5g58430	Transcript	Symbols: ATEXO70B1 | ATEXO70B1 (exocyst subunit EXO70 family protein B1); protein binding | chr5:23621183-23623444 REVERSE	0.684893
27.3.99	RNA.regulation of transcription.unclassified	at3g48060	Transcript	bromo-adjacent homology (BAH) domain-containing protein | chr3:17743114-17748495 REVERSE	-0.473677
27.3.99	RNA.regulation of transcription.unclassified	at4g26000	Transcript	Symbols: PEP | PEP (PEPPER); RNA binding / nucleic acid binding | chr4:13197246-13199836 FORWARD	0.805085
27.3.99	RNA.regulation of transcription.unclassified	at2g47850	Transcript	zinc finger (CCCH-type) family protein | chr2:19595673-19598581 FORWARD	1.21918
27.3.99	RNA.regulation of transcription.unclassified	at1g20110	Transcript	zinc finger (FYVE type) family protein | chr1:6971485-6974835 FORWARD	-0.571152
27.3.99	RNA.regulation of transcription.unclassified	at2g24830	Transcript	zinc finger (CCCH-type) family protein / D111/G-patch domain-containing protein | chr2:10576856-10579230 REVERSE	0.499973
27.3.99	RNA.regulation of transcription.unclassified	at2g33845	Transcript	DNA-binding protein-related | chr2:14317676-14319389 FORWARD	0.401256
27.3.99	RNA.regulation of transcription.unclassified	at4g32720	Transcript	Symbols: AtLa1 | AtLa1 (Arabidopsis thaliana La protein 1); RNA binding | chr4:15787209-15789901 FORWARD	-0.789874
27.3.99	RNA.regulation of transcription.unclassified	at3g55150	Transcript	Symbols: ATEXO70H1 | ATEXO70H1 (exocyst subunit EXO70 family protein H1); protein binding | chr3:20440550-20442604 REVERSE	1.50009
27.3.99	RNA.regulation of transcription.unclassified	at5g63260	Transcript	zinc finger (CCCH-type) family protein | chr5:25361750-25364714 FORWARD	0.644145
27.3.99	RNA.regulation of transcription.unclassified	at1g32130	Transcript	FUNCTIONS IN: molecular_function unknown; INVOLVED IN: biological_process unknown; LOCATED IN: cellular_component unknown; EXPRESSED IN: 25 plant structures; EXPRESSED DURING: 15 growth stages; CONTAINS InterPro DOMAIN/s: TFIIS N-terminal (InterPro:IPR017923), IWS1, C-terminal (InterPro:IPR008654); BEST Arabidopsis thaliana protein match is: IWS1 C-terminus family protein (TAIR:AT4G19000.1); Has …	-0.477396
27.3.99	RNA.regulation of transcription.unclassified	at4g00380	Transcript	XH/XS domain-containing protein / XS zinc finger domain-containing protein | chr4:167959-170974 FORWARD	0.635029
27.3.99	RNA.regulation of transcription.unclassified	at3g18580	Transcript	single-strand-binding family protein | chr3:6396931-6398190 REVERSE	0.924414
27.3.99	RNA.regulation of transcription.unclassified	at1g56460	Transcript	PAPA-1-like family protein / zinc finger (HIT type) family protein | chr1:21146289-21149616 FORWARD	-0.644004
27.3.99	RNA.regulation of transcription.unclassified	at2g44020	Transcript	mitochondrial transcription termination factor-related / mTERF-related | chr2:18217559-18219385 REVERSE	0.471939
27.4	RNA.RNA binding	at3g15010	Transcript	RNA recognition motif (RRM)-containing protein | chr3:5052731-5054918 FORWARD	-0.44857
27.4	RNA.RNA binding	at2g21660	Transcript	Symbols: ATGRP7, CCR2, GR-RBP7, GRP7 | CCR2 (COLD, CIRCADIAN RHYTHM, AND RNA BINDING 2); RNA binding / double-stranded DNA binding / single-stranded DNA binding | chr2:9265249-9266393 REVERSE	0.415767
27.4	RNA.RNA binding	at3g03920	Transcript	Gar1 RNA-binding region family protein | chr3:1008995-1010480 REVERSE	1.0075
27.4	RNA.RNA binding	at4g10110	Transcript	RNA recognition motif (RRM)-containing protein | chr4:6309393-6310869 REVERSE	-0.830488
27.4	RNA.RNA binding	at1g67325	Transcript	binding / zinc ion binding | chr1:25209547-25212531 REVERSE	-0.563191
27.4	RNA.RNA binding	at4g35785	Transcript	nucleic acid binding / nucleotide binding | chr4:16952963-16955266 REVERSE	-1.96097
27.4	RNA.RNA binding	at5g19960	Transcript	RNA recognition motif (RRM)-containing protein | chr5:6743926-6746339 FORWARD	-0.405979
27.4	RNA.RNA binding	at5g02530	Transcript	RNA and export factor-binding protein, putative | chr5:564085-565863 REVERSE	-0.671691
27.4	RNA.RNA binding	at3g26420	Transcript	Symbols: ATRZ-1A | ATRZ-1A; RNA binding / nucleotide binding | chr3:9671517-9676005 FORWARD	1.3367
27.4	RNA.RNA binding	at3g14100	Transcript	oligouridylate-binding protein, putative | chr3:4672919-4676162 FORWARD	-0.394576
27.4	RNA.RNA binding	at1g32790	Transcript	Symbols: CID11 | RNA-binding protein, putative | chr1:11874704-11877387 REVERSE	-0.759647
27.4	RNA.RNA binding	at5g61030	Transcript	Symbols: GR-RBP3 | GR-RBP3 (glycine-rich RNA-binding protein 3); ATP binding / RNA binding | chr5:24560451-24562306 FORWARD	0.832927
27.4	RNA.RNA binding	at2g28380	Transcript	Symbols: DRB2 | DRB2 (DSRNA-BINDING PROTEIN 2); double-stranded RNA binding | chr2:12133811-12136180 REVERSE	0.919702
27.4	RNA.RNA binding	at5g16260	Transcript	RNA recognition motif (RRM)-containing protein | chr5:5311207-5315767 FORWARD	-0.482998
27.4	RNA.RNA binding	at4g28990	Transcript	RNA-binding protein-related | chr4:14291151-14293174 FORWARD	0.621522
27.4	RNA.RNA binding	at5g15270	Transcript	KH domain-containing protein | chr5:4958337-4962013 FORWARD	-0.851743
27.4	RNA.RNA binding	at4g14300	Transcript	heterogeneous nuclear ribonucleoprotein, putative / hnRNP, putative | chr4:8231017-8232991 FORWARD	-0.314952
27.4	RNA.RNA binding	at3g52380	Transcript	Symbols: CP33, PDE322 | CP33; RNA binding | chr3:19421397-19423097 FORWARD	-0.666698
27.4	RNA.RNA binding	at3g52660	Transcript	RNA recognition motif (RRM)-containing protein | chr3:19521660-19524906 FORWARD	1.21445
27.4	RNA.RNA binding	at4g36960	Transcript	RNA recognition motif (RRM)-containing protein | chr4:17426921-17429765 FORWARD	0.430399
27.4	RNA.RNA binding	at4g17720	Transcript	RNA recognition motif (RRM)-containing protein | chr4:9862446-9864663 REVERSE	-0.397443
27.4	RNA.RNA binding	at5g32450	Transcript	RNA recognition motif (RRM)-containing protein | chr5:12079611-12081573 FORWARD	-2.96136
27.4	RNA.RNA binding	at5g04280	Transcript	glycine-rich RNA-binding protein | chr5:1192274-1195662 FORWARD	1.7801
27.4	RNA.RNA binding	at4g09040	Transcript	RNA recognition motif (RRM)-containing protein | chr4:5794529-5797375 REVERSE	-0.759797
27.4	RNA.RNA binding	at5g51410	Transcript	LUC7 N_terminus domain-containing protein | chr5:20881367-20883704 REVERSE	0.692092
28.1	DNA.synthesis/chromatin structure	at1g47510	Transcript	Symbols: AT5PTASE11, 5PTASE11 | 5PTASE11 (INOSITOL POLYPHOSPHATE 5-PHOSPHATASE 11); hydrolase/ phosphatidylinositol-3,4,5-trisphosphate 5-phosphatase/ phosphatidylinositol-3,5-bisphosphate 5-phosphatase/ phosphatidylinositol-4,5-bisphosphate 5-phosphatase | chr1:17435601-17438396 REVERSE	-1.30335
28.1	DNA.synthesis/chromatin structure	at4g01020	Transcript	helicase domain-containing protein / IBR domain-containing protein / zinc finger protein-related | chr4:439086-445168 FORWARD	2.19095
28.1	DNA.synthesis/chromatin structure	at5g26680	Transcript	endonuclease, putative | chr5:9311882-9315475 REVERSE	0.78348
28.1	DNA.synthesis/chromatin structure	at5g60990	Transcript	DEAD/DEAH box helicase, putative (RH10) | chr5:24546430-24549339 REVERSE	0.979916
28.1	DNA.synthesis/chromatin structure	at4g12620	Transcript	Symbols: ORC1B, ATORC1B, UNE13 | ORC1B (ORIGIN OF REPLICATION COMPLEX 1B); DNA binding / double-stranded methylated DNA binding / protein binding | chr4:7459646-7462253 REVERSE	1.23998
28.1	DNA.synthesis/chromatin structure	at5g44635	Transcript	Symbols: MCM6 | minichromosome maintenance family protein / MCM family protein | chr5:18006431-18010542 REVERSE	1.04531
28.1	DNA.synthesis/chromatin structure	at3g57150	Transcript	Symbols: NAP57, AtNAP57, CBF5, AtCBF5 | NAP57 (Arabidopsis thaliana homologue of NAP57); pseudouridine synthase | chr3:21153973-21156009 REVERSE	-0.56046
28.1	DNA.synthesis/chromatin structure	at1g59990	Transcript	DEAD/DEAH box helicase, putative (RH22) | chr1:22090238-22093060 REVERSE	1.03423
28.1	DNA.synthesis/chromatin structure	at1g21690	Transcript	Symbols: emb1968 | emb1968 (embryo defective 1968); ATP binding / ATPase/ DNA binding / DNA clamp loader/ nucleoside-triphosphatase/ nucleotide binding | chr1:7615622-7618605 FORWARD	0.75721
28.1	DNA.synthesis/chromatin structure	at5g58720	Transcript	PRLI-interacting factor, putative | chr5:23719702-23723137 REVERSE	-0.461306
28.1	DNA.synthesis/chromatin structure	at1g18800	Transcript	Symbols: NRP2 | NRP2 (NAP1-RELATED PROTEIN 2); DNA binding / chromatin binding / histone binding | chr1:6481113-6483596 REVERSE	1.09353
28.1	DNA.synthesis/chromatin structure	at3g47490	Transcript	HNH endonuclease domain-containing protein | chr3:17498337-17500916 FORWARD	0.76168
28.1	DNA.synthesis/chromatin structure	at5g46580	Transcript	pentatricopeptide (PPR) repeat-containing protein | chr5:18897445-18899645 REVERSE	0.967657
28.1	DNA.synthesis/chromatin structure	at1g65580	Transcript	Symbols: FRA3 | FRA3 (FRAGILE FIBER3); inositol or phosphatidylinositol phosphatase | chr1:24377314-24384079 REVERSE	1.44003
28.1	DNA.synthesis/chromatin structure	at4g15570	Transcript	Symbols: MAA3 | MAA3 (MAGATAMA 3) | chr4:8892607-8898999 FORWARD	0.773411
28.1	DNA.synthesis/chromatin structure	at1g65470	Transcript	Symbols: FAS1, NFB2 | FAS1 (FASCIATA 1); histone binding | chr1:24319748-24324040 REVERSE	1.2665
28.1	DNA.synthesis/chromatin structure	at4g00660	Transcript	DEAD/DEAH box helicase, putative | chr4:274257-278737 FORWARD	-0.517965
28.1.3	DNA.synthesis/chromatin structure.histone	at3g45980	Transcript	Symbols: H2B, HTB9 | HTB9; DNA binding | chr3:16897287-16898013 REVERSE	0.641267
28.1.3	DNA.synthesis/chromatin structure.histone	at1g54690	Transcript	Symbols: HTA3, H2AXB, G-H2AX, GAMMA-H2AX | GAMMA-H2AX (GAMMA HISTONE VARIANT H2AX); DNA binding | chr1:20414316-20415287 REVERSE	0.756715
28.1.3	DNA.synthesis/chromatin structure.histone	at3g54560	Transcript	Symbols: HTA11 | HTA11; DNA binding | chr3:20196266-20197650 FORWARD	1.43035
28.1.3	DNA.synthesis/chromatin structure.histone	at5g02560	Transcript	Symbols: HTA12 | HTA12; DNA binding | chr5:575382-576606 FORWARD	0.56411
28.1.3	DNA.synthesis/chromatin structure.histone	at5g54640	Transcript	Symbols: HTA1, RAT5 | RAT5 (RESISTANT TO AGROBACTERIUM TRANSFORMATION 5); DNA binding | chr5:22196477-22197492 FORWARD	0.734121
28.1.3	DNA.synthesis/chromatin structure.histone	at2g28720	Transcript	histone H2B, putative | chr2:12326978-12327678 FORWARD	2.0102
28.1.3	DNA.synthesis/chromatin structure.histone	at1g09200	Transcript	histone H3 | chr1:2971593-2972199 REVERSE	1.24322
28.2	DNA.repair	at5g57970	Transcript	methyladenine glycosylase family protein | chr5:23466718-23469015 FORWARD	0.856347
28.2	DNA.repair	at1g01490	Transcript	heavy-metal-associated domain-containing protein | chr1:180120-182358 REVERSE	-0.63667
28.2	DNA.repair	at1g07745	Transcript	Symbols: ATRAD51D, RAD51D, SSN1 | RAD51D (ARABIDOPSIS HOMOLOG OF RAD51 D); ATP binding / DNA binding / DNA-dependent ATPase | chr1:2400609-2402873 REVERSE	1.21307
28.2	DNA.repair	at5g64420	Transcript	DNA polymerase V family | chr5:25756332-25761341 FORWARD	-0.505826
28.2	DNA.repair	at2g24420	Transcript	DNA repair ATPase-related | chr2:10380026-10383405 FORWARD	-0.883555
28.2	DNA.repair	at5g20850	Transcript	Symbols: ATRAD51, RAD51 | ATRAD51; ATP binding / DNA binding / DNA-dependent ATPase/ damaged DNA binding / nucleoside-triphosphatase/ nucleotide binding / protein binding / sequence-specific DNA binding | chr5:7070586-7072951 REVERSE	1.25382
28.2	DNA.repair	at1g75090	Transcript	methyladenine glycosylase family protein | chr1:28187447-28189725 REVERSE	1.39714
28.2	DNA.repair	at3g26680	Transcript	Symbols: SNM1, ATSNM1 | SNM1 (SENSITIVE TO NITROGEN MUSTARD 1) | chr3:9801308-9804282 FORWARD	0.667817
28.2	DNA.repair	at5g38470	Transcript	DNA repair protein RAD23, putative | chr5:15404642-15407711 FORWARD	-0.395423
28.2	DNA.repair	at3g07930	Transcript	HhH-GPD base excision DNA repair family protein | chr3:2526630-2528633 FORWARD	0.496175
28.2	DNA.repair	at1g19485	Transcript	AT hook motif-containing protein | chr1:6746812-6751507 FORWARD	0.919255
28.2	DNA.repair	at3g24495	Transcript	Symbols: MSH7, MSH6-2, ATMSH7 | MSH7 (MUTS HOMOLOG 7); ATP binding / damaged DNA binding / mismatched DNA binding | chr3:8912343-8918146 REVERSE	0.784156
28.2	DNA.repair	at1g52500	Transcript	Symbols: FPG-1, ATFPG-1, ATMMH-1 | ATMMH-1 (ARABIDOPSIS THALIANA MUTM HOMOLOG-1); DNA N-glycosylase | chr1:19559983-19563113 FORWARD	0.538561
28.99	DNA.unspecified	at3g42170	Transcript	DNA binding | chr3:14320952-14324069 FORWARD	0.752609
28.99	DNA.unspecified	at2g25170	Transcript	Symbols: PKL, GYM, CHD3, CHR6, SSL2 | PKL (PICKLE); ATPase/ DNA binding / DNA helicase | chr2:10713807-10723986 FORWARD	-0.79748
28.99	DNA.unspecified	at3g19130	Transcript	Symbols: ATRBP47B | ATRBP47B (RNA-binding protein 47B); RNA binding | chr3:6611198-6614044 REVERSE	0.517016
28.99	DNA.unspecified	at2g21520	Transcript	transporter | chr2:9215916-9219208 FORWARD	-0.363397
28.99	DNA.unspecified	at1g54490	Transcript	Symbols: AIN1, EIN5, XRN4, ATXRN4 | XRN4 (EXORIBONUCLEASE 4); 5'-3' exonuclease/ 5'-3' exoribonuclease/ nucleic acid binding | chr1:20350191-20356916 FORWARD	-0.715869
28.99	DNA.unspecified	at1g71260	Transcript	Symbols: ATWHY2 | ATWHY2 (A. THALIANA WHIRLY 2); DNA binding | chr1:26861657-26863422 REVERSE	0.664513
29.1	protein.aa activation	at3g60340	Transcript	palmitoyl protein thioesterase family protein | chr3:22304159-22306512 FORWARD	-0.550571
29.1.1	protein.aa activation.tyrosine-tRNA ligase	at3g02660	Transcript	Symbols: emb2768 | emb2768 (EMBRYO DEFECTIVE 2768); ATP binding / RNA binding / aminoacyl-tRNA ligase/ nucleotide binding / tyrosine-tRNA ligase | chr3:570134-572345 REVERSE	0.689476
29.1.4	protein.aa activation.leucine-tRNA ligase	at1g09620	Transcript	ATP binding / aminoacyl-tRNA ligase/ leucine-tRNA ligase/ nucleotide binding | chr1:3112778-3116699 REVERSE	-0.774106
29.1.5	protein.aa activation.isoleucine-tRNA ligase	at4g10320	Transcript	isoleucyl-tRNA synthetase, putative / isoleucine--tRNA ligase, putative | chr4:6397330-6404596 REVERSE	1.14015
29.1.7	protein.aa activation.alanine-tRNA ligase	at1g50200	Transcript	Symbols: ALATS, ACD | ALATS (ALANYL-TRNA SYNTHETASE); ATP binding / alanine-tRNA ligase/ ligase, forming aminoacyl-tRNA and related compounds / nucleic acid binding / nucleotide binding | chr1:18591204-18598481 REVERSE	0.44547
29.1.10	protein.aa activation.methionine-tRNA ligase	at3g55400	Transcript	Symbols: OVA1 | OVA1 (OVULE ABORTION 1); ATP binding / aminoacyl-tRNA ligase/ methionine-tRNA ligase/ nucleotide binding | chr3:20535631-20539067 REVERSE	0.503313
29.1.17	protein.aa activation.glutamate-tRNA ligase	at5g64050	Transcript	Symbols: ATERS, OVA3, ERS | ERS (GLUTAMATE TRNA SYNTHETASE); glutamate-tRNA ligase | chr5:25629855-25633209 REVERSE	0.572729
29.1.19	protein.aa activation.arginine-tRNA ligase	at5g05700	Transcript	Symbols: ATE1, DLS1, ATATE1 | ATE1 (ARGININE-TRNA PROTEIN TRANSFERASE 1); arginyltransferase | chr5:1712670-1715731 REVERSE	-1.11069
29.1.30	protein.aa activation.pseudouridylate synthase	at5g14460	Transcript	pseudouridine synthase/ transporter | chr5:4660059-4662668 REVERSE	0.836987
29.2.1.1.1.1.5	protein.synthesis.ribosomal protein.prokaryotic.chloroplast.30S subunit.S5	at2g33800	Transcript	ribosomal protein S5 family protein | chr2:14300772-14302430 REVERSE	0.398761
29.2.1.1.1.1.14	protein.synthesis.ribosomal protein.prokaryotic.chloroplast.30S subunit.S14	atcg00330	Transcript	Symbols: RPS14 | 30S chloroplast ribosomal protein S14 | chrC:36938-37240 REVERSE	-0.734466
29.2.1.1.1.2.4	protein.synthesis.ribosomal protein.prokaryotic.chloroplast.50S subunit.L4	at1g07320	Transcript	Symbols: RPL4 | RPL4; poly(U) binding / structural constituent of ribosome | chr1:2249133-2250529 FORWARD	0.528962
29.2.1.1.1.2.11	protein.synthesis.ribosomal protein.prokaryotic.chloroplast.50S subunit.L11	at4g35490	Transcript	Symbols: MRPL11 | MRPL11 (MITOCHONDRIAL RIBOSOMAL PROTEIN L11); structural constituent of ribosome | chr4:16855902-16856674 FORWARD	0.78482
29.2.1.1.1.2.12	protein.synthesis.ribosomal protein.prokaryotic.chloroplast.50S subunit.L12	at3g27830	Transcript	Symbols: RPL12-A, RPL12 | RPL12-A (RIBOSOMAL PROTEIN L12-A); structural constituent of ribosome | chr3:10318505-10319432 FORWARD	0.828276
29.2.1.1.2.1.10	protein.synthesis.ribosomal protein.prokaryotic.mitochondrion.30S subunit.S10	at3g22300	Transcript	Symbols: RPS10 | RPS10 (RIBOSOMAL PROTEIN S10); structural constituent of ribosome | chr3:7885668-7886820 FORWARD	-0.829999
29.2.1.1.2.1.16	protein.synthesis.ribosomal protein.prokaryotic.mitochondrion.30S subunit.S16	atmg00080	Transcript	Symbols: RPL16 | encodes a mitochondrial ribosomal protein L16, which is a constituent of the large ribosomal subunit | chrM:25076-25615 REVERSE	1.10092
29.2.1.1.2.1.29	protein.synthesis.ribosomal protein.prokaryotic.mitochondrion.30S subunit.S29	at1g16870	Transcript	mitochondrial 28S ribosomal protein S29-related | chr1:5770732-5773251 REVERSE	-1.58069
29.2.1.1.2.2.37	protein.synthesis.ribosomal protein.prokaryotic.mitochondrion.50S subunit.L37	at3g01740	Transcript	FUNCTIONS IN: molecular_function unknown; INVOLVED IN: biological_process unknown; EXPRESSED IN: 22 plant structures; EXPRESSED DURING: 13 growth stages; CONTAINS InterPro DOMAIN/s: Ribosomal protein L37, mitochondrial (InterPro:IPR013870); BEST Arabidopsis thaliana protein match is: unknown protein (TAIR:AT5G14290.1); Has 117 Blast hits to 117 proteins in 58 species: Archae - 0; Bacteria - 0; Me…	1.80493
29.2.1.1.3.1.1	protein.synthesis.ribosomal protein.prokaryotic.unknown organellar.30S subunit.S1	at1g71720	Transcript	S1 RNA-binding domain-containing protein | chr1:26983744-26985990 FORWARD	0.47615
29.2.1.1.3.1.4	protein.synthesis.ribosomal protein.prokaryotic.unknown organellar.30S subunit.S4	at2g07734	Transcript	ribosomal protein S4 (RPS4) | chr2:3472305-3473692 REVERSE	-1.27083
29.2.1.1.3.1.6	protein.synthesis.ribosomal protein.prokaryotic.unknown organellar.30S subunit.S6	at3g17170	Transcript	Symbols: RFC3 | RFC3 (REGULATOR OF FATTY-ACID COMPOSITION 3); structural constituent of ribosome | chr3:5853059-5854906 REVERSE	0.566002
29.2.1.1.3.2.9	protein.synthesis.ribosomal protein.prokaryotic.unknown organellar.50S subunit.L9	at5g53070	Transcript	ribosomal protein L9 family protein | chr5:21518593-21520421 FORWARD	-0.46162
29.2.1.1.3.2.20	protein.synthesis.ribosomal protein.prokaryotic.unknown organellar.50S subunit.L20	at1g16740	Transcript	ribosomal protein L20 family protein | chr1:5727690-5729080 FORWARD	-1.41292
29.2.1.1.3.2.99	protein.synthesis.ribosomal protein.prokaryotic.unknown organellar.50S subunit.unknown	at1g66890	Transcript	FUNCTIONS IN: molecular_function unknown; INVOLVED IN: biological_process unknown; LOCATED IN: chloroplast; EXPRESSED IN: 22 plant structures; EXPRESSED DURING: 13 growth stages; BEST Arabidopsis thaliana protein match is: 50S ribosomal protein-related (TAIR:AT5G16200.1); Has 14 Blast hits to 14 proteins in 3 species: Archae - 0; Bacteria - 0; Metazoa - 0; Fungi - 0; Plants - 14; Viruses - 0; Oth…	0.967181
29.2.1.1.3.2.1712	protein.synthesis.ribosomal protein.prokaryotic.unknown organellar.50S subunit.L7/L12	at1g68660	Transcript	FUNCTIONS IN: molecular_function unknown; INVOLVED IN: protein catabolic process; EXPRESSED IN: 23 plant structures; EXPRESSED DURING: 14 growth stages; CONTAINS InterPro DOMAIN/s: Adaptor protein ClpS, core (InterPro:IPR003769), Ribosomal protein L7/L12, C-terminal/adaptor protein ClpS-like (InterPro:IPR014719); Has 513 Blast hits to 513 proteins in 129 species: Archae - 0; Bacteria - 273; Metaz…	0.32816
29.2.1.2.1.5	protein.synthesis.ribosomal protein.eukaryotic.40S subunit.S5	at2g37270	Transcript	Symbols: ATRPS5B | ATRPS5B (RIBOSOMAL PROTEIN 5B); structural constituent of ribosome | chr2:15647677-15649221 REVERSE	0.597336
29.2.1.2.1.6	protein.synthesis.ribosomal protein.eukaryotic.40S subunit.S6	at5g10360	Transcript	Symbols: EMB3010 | EMB3010 (embryo defective 3010); structural constituent of ribosome | chr5:3258474-3260234 REVERSE	-0.635421
29.2.1.2.1.7	protein.synthesis.ribosomal protein.eukaryotic.40S subunit.S7	at1g48830	Transcript	40S ribosomal protein S7 (RPS7A) | chr1:18059642-18061302 REVERSE	0.619001
29.2.1.2.1.8	protein.synthesis.ribosomal protein.eukaryotic.40S subunit.S8	at5g20290	Transcript	40S ribosomal protein S8 (RPS8A) | chr5:6851452-6853066 REVERSE	0.421438
29.2.1.2.1.10	protein.synthesis.ribosomal protein.eukaryotic.40S subunit.S10	at4g25740	Transcript	40S ribosomal protein S10 (RPS10A) | chr4:13107250-13108827 REVERSE	0.807913
29.2.1.2.1.11	protein.synthesis.ribosomal protein.eukaryotic.40S subunit.S11	at3g48930	Transcript	Symbols: EMB1080 | EMB1080 (embryo defective 1080); structural constituent of ribosome | chr3:18140771-18142281 REVERSE	0.405355
29.2.1.2.1.13	protein.synthesis.ribosomal protein.eukaryotic.40S subunit.S13	at3g60770	Transcript	40S ribosomal protein S13 (RPS13A) | chr3:22460189-22461779 REVERSE	1.19984
29.2.1.2.1.16	protein.synthesis.ribosomal protein.eukaryotic.40S subunit.S16	at2g09990	Transcript	40S ribosomal protein S16 (RPS16A) | chr2:3781328-3782049 FORWARD	0.491125
29.2.1.2.1.21	protein.synthesis.ribosomal protein.eukaryotic.40S subunit.S21	at5g27700	Transcript	structural constituent of ribosome | chr5:9807302-9808506 REVERSE	0.416227
29.2.1.2.1.24	protein.synthesis.ribosomal protein.eukaryotic.40S subunit.S24	at3g04920	Transcript	40S ribosomal protein S24 (RPS24A) | chr3:1360882-1362295 FORWARD	0.751972
29.2.1.2.1.27	protein.synthesis.ribosomal protein.eukaryotic.40S subunit.S27	at3g61110	Transcript	Symbols: ARS27A | ARS27A (ARABIDOPSIS RIBOSOMAL PROTEIN S27); structural constituent of ribosome | chr3:22611634-22612904 FORWARD	0.503947
29.2.1.2.1.28	protein.synthesis.ribosomal protein.eukaryotic.40S subunit.S28	at5g64140	Transcript	Symbols: RPS28 | RPS28 (RIBOSOMAL PROTEIN S28); structural constituent of ribosome | chr5:25667324-25668292 REVERSE	0.6752
29.2.1.2.1.30	protein.synthesis.ribosomal protein.eukaryotic.40S subunit.S30	at2g19750	Transcript	40S ribosomal protein S30 (RPS30A) | chr2:8514954-8516138 FORWARD	0.842245
29.2.1.2.1.31	protein.synthesis.ribosomal protein.eukaryotic.40S subunit.SA	at3g04770	Transcript	Symbols: RPSAb | RPSAb (40S ribosomal protein SA B); structural constituent of ribosome | chr3:1309294-1310887 REVERSE	0.911549
29.2.1.2.2.3	protein.synthesis.ribosomal protein.eukaryotic.60S subunit.L3	at1g61580	Transcript	Symbols: RPL3B, ARP2 | RPL3B (R-PROTEIN L3 B); structural constituent of ribosome | chr1:22720692-22723152 REVERSE	0.844918
29.2.1.2.2.5	protein.synthesis.ribosomal protein.eukaryotic.60S subunit.L5	at3g25520	Transcript	Symbols: ATL5, PGY3, OLI5, RPL5A | ATL5 (A. THALIANA RIBOSOMAL PROTEIN L5); 5S rRNA binding / structural constituent of ribosome | chr3:9269287-9271390 REVERSE	0.464247
29.2.1.2.2.6	protein.synthesis.ribosomal protein.eukaryotic.60S subunit.L6	at1g18540	Transcript	60S ribosomal protein L6 (RPL6A) | chr1:6377321-6378580 REVERSE	-0.655891
29.2.1.2.2.6	protein.synthesis.ribosomal protein.eukaryotic.60S subunit.L6	at1g74050	Transcript	60S ribosomal protein L6 (RPL6C) | chr1:27847047-27848806 REVERSE	2.08444
29.2.1.2.2.9	protein.synthesis.ribosomal protein.eukaryotic.60S subunit.L9	at1g33120	Transcript	60S ribosomal protein L9 (RPL90B) | chr1:12010901-12012524 FORWARD	0.690077
29.2.1.2.2.13	protein.synthesis.ribosomal protein.eukaryotic.60S subunit.L13	at3g49010	Transcript	Symbols: ATBBC1, BBC1, RSU2 | ATBBC1 (ARABIDOPSIS THALIANA BREAST BASIC CONSERVED 1); structural constituent of ribosome | chr3:18166769-18168580 REVERSE	0.363689
29.2.1.2.2.15	protein.synthesis.ribosomal protein.eukaryotic.60S subunit.L15	at4g17390	Transcript	60S ribosomal protein L15 (RPL15B) | chr4:9714092-9715612 REVERSE	-0.554548
29.2.1.2.2.18	protein.synthesis.ribosomal protein.eukaryotic.60S subunit.L18	at3g05590	Transcript	Symbols: RPL18 | RPL18 (RIBOSOMAL PROTEIN L18); structural constituent of ribosome | chr3:1621457-1623014 FORWARD	0.997303
29.2.1.2.2.19	protein.synthesis.ribosomal protein.eukaryotic.60S subunit.L19	at3g16780	Transcript	60S ribosomal protein L19 (RPL19B) | chr3:5708925-5710579 FORWARD	1.20912
29.2.1.2.2.24	protein.synthesis.ribosomal protein.eukaryotic.60S subunit.L24	at2g36620	Transcript	Symbols: RPL24A | RPL24A (ribosomal protein L24); structural constituent of ribosome | chr2:15350347-15351900 REVERSE	0.508632
29.2.1.2.2.27	protein.synthesis.ribosomal protein.eukaryotic.60S subunit.L27	at4g15000	Transcript	60S ribosomal protein L27 (RPL27C) | chr4:8571833-8572489 FORWARD	0.770435
29.2.1.2.2.28	protein.synthesis.ribosomal protein.eukaryotic.60S subunit.L28	at2g19730	Transcript	60S ribosomal protein L28 (RPL28A) | chr2:8511510-8513221 FORWARD	0.472464
29.2.1.2.2.29	protein.synthesis.ribosomal protein.eukaryotic.60S subunit.L29	at3g06680	Transcript	60S ribosomal protein L29 (RPL29B) | chr3:2114254-2114879 REVERSE	0.855047
29.2.1.2.2.30	protein.synthesis.ribosomal protein.eukaryotic.60S subunit.L30	at1g36240	Transcript	60S ribosomal protein L30 (RPL30A) | chr1:13614890-13616233 FORWARD	0.864422
29.2.1.2.2.39	protein.synthesis.ribosomal protein.eukaryotic.60S subunit.L39	at4g31985	Transcript	60S ribosomal protein L39 (RPL39C) | chr4:15469895-15470559 FORWARD	0.955077
29.2.1.2.2.518	protein.synthesis.ribosomal protein.eukaryotic.60S subunit.L18A	at2g34480	Transcript	60S ribosomal protein L18A (RPL18aB) | chr2:14532708-14534239 REVERSE	1.15079
29.2.1.2.2.523	protein.synthesis.ribosomal protein.eukaryotic.60S subunit.L23A	at2g39460	Transcript	Symbols: ATRPL23A, RPL23A, RPL23AA | RPL23AA (RIBOSOMAL PROTEIN L23AA); RNA binding / nucleotide binding / structural constituent of ribosome | chr2:16474923-16476108 FORWARD	-0.392714
29.2.1.2.2.527	protein.synthesis.ribosomal protein.eukaryotic.60S subunit.L27A	at1g23290	Transcript	Symbols: RPL27A, RPL27AB | RPL27AB; structural constituent of ribosome | chr1:8262984-8263587 FORWARD	0.758267
29.2.1.2.2.527	protein.synthesis.ribosomal protein.eukaryotic.60S subunit.L27A	at1g70600	Transcript	structural constituent of ribosome | chr1:26620923-26621659 REVERSE	0.478951
29.2.1.2.2.535	protein.synthesis.ribosomal protein.eukaryotic.60S subunit.L35A	at1g74270	Transcript	60S ribosomal protein L35a (RPL35aC) | chr1:27928171-27929497 REVERSE	0.842985
29.2.1.2.2.537	protein.synthesis.ribosomal protein.eukaryotic.60S subunit.L37A	at3g10950	Transcript	60S ribosomal protein L37a (RPL37aB) | chr3:3423893-3424566 FORWARD	0.689838
29.2.1.99.2.23	protein.synthesis.ribosomal protein.unknown.large subunit.L23	at4g39880	Transcript	ribosomal protein L23 family protein | chr4:18504537-18505338 FORWARD	0.809714
29.2.1.99.99	protein.synthesis.ribosomal protein.unknown.unknown	at5g13720	Transcript	LOCATED IN: chloroplast, chloroplast inner membrane, chloroplast envelope; EXPRESSED IN: 21 plant structures; EXPRESSED DURING: 13 growth stages; CONTAINS InterPro DOMAIN/s: Uncharacterised conserved protein UCP022348 (InterPro:IPR016804), Uncharacterised protein family UPF0114 (InterPro:IPR005134); BEST Arabidopsis thaliana protein match is: unknown protein (TAIR:AT4G19390.1); Has 294 Blast hits…	-0.903778
29.2.2	protein.synthesis.misc ribosomal protein	at3g53470	Transcript	unknown protein | chr3:19822745-19823406 FORWARD	-0.731184
29.2.2	protein.synthesis.misc ribosomal protein	at4g15770	Transcript	RNA binding / protein binding | chr4:8978006-8978876 FORWARD	0.425259
29.2.3	protein.synthesis.initiation	at4g11175	Transcript	translation initiation factor IF-1, chloroplast, putative | chr4:6818087-6819042 FORWARD	-0.815541
29.2.3	protein.synthesis.initiation	at2g04520	Transcript	eukaryotic translation initiation factor 1A, putative / eIF-1A, putative / eIF-4C, putative | chr2:1574592-1575863 REVERSE	0.729124
29.2.3	protein.synthesis.initiation	at3g56150	Transcript	Symbols: EIF3C, ATEIF3C-1, EIF3C-1, ATTIF3C1, TIF3C1 | EIF3C (EUKARYOTIC TRANSLATION INITIATION FACTOR 3C); translation initiation factor | chr3:20833584-20837157 REVERSE	-0.424379
29.2.3	protein.synthesis.initiation	at1g54270	Transcript	Symbols: EIF4A-2 | EIF4A-2; ATP-dependent helicase/ translation initiation factor | chr1:20259692-20262266 FORWARD	0.655551
29.2.3	protein.synthesis.initiation	at5g35620	Transcript	Symbols: LSP1, EIF(ISO)4E, LSP, EIF4E2 | LSP1 (LOSS OF SUSCEPTIBILITY TO POTYVIRUS 1); RNA 7-methylguanosine cap binding / RNA binding / translation initiation factor | chr5:13824705-13826391 REVERSE	-0.542792
29.2.3	protein.synthesis.initiation	at1g54290	Transcript	eukaryotic translation initiation factor SUI1, putative | chr1:20268485-20270107 REVERSE	-0.894088
29.2.3	protein.synthesis.initiation	at5g54940	Transcript	eukaryotic translation initiation factor SUI1, putative | chr5:22308271-22309408 REVERSE	-0.831542
29.2.3	protein.synthesis.initiation	at1g65220	Transcript	eIF4-gamma/eIF5/eIF2-epsilon domain-containing protein | chr1:24226111-24228970 FORWARD	-0.486503
29.2.3	protein.synthesis.initiation	at4g27130	Transcript	eukaryotic translation initiation factor SUI1, putative | chr4:13604558-13606448 REVERSE	-0.684831
29.2.3	protein.synthesis.initiation	at1g13950	Transcript	Symbols: EIF-5A, ELF5A-1, ATELF5A-1, EIF5A | ELF5A-1 (EUKARYOTIC ELONGATION FACTOR 5A-1); translation initiation factor | chr1:4773576-4774867 FORWARD	-0.507471
29.2.3	protein.synthesis.initiation	at1g11480	Transcript	eukaryotic translation initiation factor-related | chr1:3864153-3866969 REVERSE	-0.723412
29.2.3	protein.synthesis.initiation	at5g43810	Transcript	Symbols: ZLL, PNH, AGO10 | ZLL (ZWILLE); translation initiation factor | chr5:17610972-17616797 FORWARD	0.809772
29.2.3	protein.synthesis.initiation	at3g13920	Transcript	Symbols: EIF4A1, RH4, TIF4A1 | EIF4A1 (EUKARYOTIC TRANSLATION INITIATION FACTOR 4A1); ATP-dependent helicase/ translation initiation factor | chr3:4592256-4594962 REVERSE	-0.462685
29.2.3	protein.synthesis.initiation	at3g07300	Transcript	eukaryotic translation initiation factor 2B family protein / eIF-2B family protein | chr3:2324617-2327625 REVERSE	-0.795655
29.2.4	protein.synthesis.elongation	at1g45332	Transcript	mitochondrial elongation factor, putative | chr1:17172322-17176821 REVERSE	-0.479558
29.2.4	protein.synthesis.elongation	at2g38560	Transcript	Symbols: TFIIS | TFIIS (TRANSCRIPT ELONGATION FACTOR IIS); DNA binding / RNA polymerase II transcription elongation factor/ transcription factor | chr2:16134638-16136695 FORWARD	-1.21712
29.2.4	protein.synthesis.elongation	at4g20360	Transcript	Symbols: ATRAB8D, ATRABE1B | ATRABE1B (ARABIDOPSIS RAB GTPASE HOMOLOG E1B); GTP binding / GTPase/ translation elongation factor | chr4:10989952-10991709 FORWARD	0.72348
29.2.4	protein.synthesis.elongation	at1g07920	Transcript	elongation factor 1-alpha / EF-1-alpha | chr1:2454846-2457321 FORWARD	-0.559832
29.2.5	protein.synthesis.release	at3g26618	Transcript	Symbols: ERF1-3 | ERF1-3 (eukaryotic release factor 1-3); translation release factor | chr3:9788605-9790351 FORWARD	-1.22113
29.2.6	protein.synthesis.ribosomal RNA	at1g48920	Transcript	Symbols: ATNUC-L1, PARL1 | ATNUC-L1; nucleic acid binding / nucleotide binding | chr1:18098095-18101623 FORWARD	0.629615
29.2.6	protein.synthesis.ribosomal RNA	at3g22660	Transcript	rRNA processing protein-related | chr3:8016051-8017508 REVERSE	0.530662
29.3.1	protein.targeting.nucleus	at5g43960	Transcript	nuclear transport factor 2 (NTF2) family protein / RNA recognition motif (RRM)-containing protein | chr5:17688788-17691939 REVERSE	0.8893
29.3.1	protein.targeting.nucleus	at1g68910	Transcript	unknown protein | chr1:25908131-25910485 REVERSE	-0.751717
29.3.1	protein.targeting.nucleus	at2g31660	Transcript	Symbols: SAD2, URM9 | SAD2 (SUPER SENSITIVE TO ABA AND DROUGHT2); binding / protein transporter | chr2:13464298-13471821 FORWARD	-0.791025
29.3.1	protein.targeting.nucleus	at1g27970	Transcript	Symbols: NTF2B | NTF2B (NUCLEAR TRANSPORT FACTOR 2B); Ran GTPase binding / protein transporter | chr1:9746811-9748467 FORWARD	-0.541489
29.3.2	protein.targeting.mitochondria	at2g37410	Transcript	Symbols: ATTIM17-2, TIM17 | ATTIM17-2; P-P-bond-hydrolysis-driven protein transmembrane transporter/ protein transporter | chr2:15697842-15699275 REVERSE	1.12108
29.3.2	protein.targeting.mitochondria	at2g28900	Transcript	Symbols: OEP16, ATOEP16-L, ATOEP16-1 | ATOEP16-1 (OUTER PLASTID ENVELOPE PROTEIN 16-1); P-P-bond-hydrolysis-driven protein transmembrane transporter/ protein transporter | chr2:12414114-12415578 REVERSE	0.626373
29.3.2	protein.targeting.mitochondria	at1g61570	Transcript	Symbols: TIM13 | TIM13 (TRANSLOCASE OF THE INNER MITOCHONDRIAL MEMBRANE 13); P-P-bond-hydrolysis-driven protein transmembrane transporter | chr1:22718705-22719516 REVERSE	0.74207
29.3.2	protein.targeting.mitochondria	at1g72750	Transcript	Symbols: ATTIM23-2 | ATTIM23-2; P-P-bond-hydrolysis-driven protein transmembrane transporter/ protein transporter | chr1:27383365-27384524 FORWARD	0.514897
29.3.3	protein.targeting.chloroplast	at1g04940	Transcript	Symbols: TIC20 | TIC20 (TRANSLOCON AT THE INNER ENVELOPE MEMBRANE OF CHLOROPLASTS 20) | chr1:1399182-1400770 FORWARD	0.467334
29.3.3	protein.targeting.chloroplast	at5g52440	Transcript	Symbols: HCF106 | HCF106; proton motive force dependent protein transmembrane transporter | chr5:21286760-21288904 FORWARD	1.18246
29.3.3	protein.targeting.chloroplast	at2g30440	Transcript	chloroplast thylakoidal processing peptidase | chr2:12972877-12975497 FORWARD	-0.4554
29.3.3	protein.targeting.chloroplast	at3g56710	Transcript	Symbols: SIB1 | SIB1 (SIGMA FACTOR BINDING PROTEIN 1); binding / protein binding | chr3:21006750-21007565 REVERSE	0.89114
29.3.3	protein.targeting.chloroplast	at3g24590	Transcript	Symbols: PLSP1 | PLSP1 (plastidic type I signal peptidase 1); peptidase | chr3:8970672-8972168 FORWARD	0.527841
29.3.3	protein.targeting.chloroplast	at5g09420	Transcript	Symbols: ATTOC64-V, MTOM64 | ATTOC64-V (ARABIDOPSIS THALIANA TRANSLOCON AT THE OUTER MEMBRANE OF CHLOROPLASTS 64-V); amidase/ binding / carbon-nitrogen ligase, with glutamine as amido-N-donor | chr5:2928316-2931949 FORWARD	-1.11454
29.3.4.1	protein.targeting.secretory pathway.ER	at2g23310	Transcript	Symbols: ATRER1C1 | ATRER1C1 | chr2:9917520-9919258 FORWARD	1.19987
29.3.4.1	protein.targeting.secretory pathway.ER	at3g25160	Transcript	ER lumen protein retaining receptor family protein | chr3:9160168-9162067 REVERSE	-1.31338
29.3.4.2	protein.targeting.secretory pathway.golgi	at3g58170	Transcript	Symbols: ATBS14A, ATBET11, BET11, BS14A | BS14A (BET1P/SFT1P-LIKE PROTEIN 14A); SNAP receptor/ protein transporter | chr3:21542359-21543974 REVERSE	-0.555549
29.3.4.2	protein.targeting.secretory pathway.golgi	at4g01810	Transcript	protein transport protein-related | chr4:776488-780355 REVERSE	-0.452223
29.3.4.3	protein.targeting.secretory pathway.vacuole	at3g47700	Transcript	Symbols: MAG2 | MAG2 (maigo2) | chr3:17583601-17586624 REVERSE	-0.514785
29.3.4.3	protein.targeting.secretory pathway.vacuole	at4g32940	Transcript	Symbols: GAMMA-VPE, GAMMAVPE | GAMMA-VPE (GAMMA VACUOLAR PROCESSING ENZYME); cysteine-type endopeptidase | chr4:15900270-15903268 REVERSE	1.02855
29.3.4.3	protein.targeting.secretory pathway.vacuole	at3g52850	Transcript	Symbols: VSR1, BP-80, ATELP, VSR-1, BP80, BP80B, ATELP1, ATVSR1 | VSR1 (VACUOLAR SORTING RECEPTOR HOMOLOG 1); amino-terminal vacuolar sorting propeptide binding | chr3:19587821-19591947 FORWARD	-0.665411
29.3.4.3	protein.targeting.secretory pathway.vacuole	at1g32410	Transcript	vacuolar protein sorting 55 family protein / VPS55 family protein | chr1:11693832-11695566 FORWARD	-0.401955
29.3.4.4	protein.targeting.secretory pathway.plasma membrane	at2g30050	Transcript	transducin family protein / WD-40 repeat family protein | chr2:12824451-12826684 FORWARD	0.608299
29.3.4.4	protein.targeting.secretory pathway.plasma membrane	at2g17980	Transcript	Symbols: ATSLY1 | ATSLY1; protein transporter | chr2:7824166-7826597 FORWARD	0.871441
29.3.4.99	protein.targeting.secretory pathway.unspecified	at5g37680	Transcript	Symbols: ATARLA1A | ATARLA1A (ADP-ribosylation factor-like A1A); GTP binding | chr5:14969596-14971312 REVERSE	2.06292
29.3.4.99	protein.targeting.secretory pathway.unspecified	at1g11890	Transcript	Symbols: SEC22, ATSEC22 | SEC22; transporter | chr1:4010779-4013125 FORWARD	-0.39158
29.3.4.99	protein.targeting.secretory pathway.unspecified	at3g49870	Transcript	Symbols: ATARLA1C | ATARLA1C (ADP-ribosylation factor-like A1C); GTP binding | chr3:18492408-18494139 REVERSE	-0.839148
29.3.4.99	protein.targeting.secretory pathway.unspecified	at1g52600	Transcript	signal peptidase, putative | chr1:19590487-19592695 FORWARD	0.877339
29.3.4.99	protein.targeting.secretory pathway.unspecified	at5g46630	Transcript	clathrin adaptor complexes medium subunit family protein | chr5:18920438-18923445 FORWARD	-0.569717
29.3.4.99	protein.targeting.secretory pathway.unspecified	at1g48900	Transcript	signal recognition particle 54 kDa protein 3 / SRP54 (SRP-54C) | chr1:18084782-18087879 REVERSE	0.920297
29.3.4.99	protein.targeting.secretory pathway.unspecified	at3g56190	Transcript	Symbols: ALPHA-SNAP2, ASNAP | ALPHA-SNAP2 (ALPHA-SOLUBLE NSF ATTACHMENT PROTEIN 2); binding / soluble NSF attachment protein | chr3:20845674-20848526 REVERSE	-0.589819
29.3.5	protein.targeting.peroxisomes	at1g29260	Transcript	Symbols: PEX7, ATPEX7 | PEX7; peroxisome matrix targeting signal-2 binding / protein binding | chr1:10224815-10226205 FORWARD	0.689843
29.3.5	protein.targeting.peroxisomes	at5g62810	Transcript	Symbols: PEX14, ATPEX14, PED2 | PEX14; protein binding / protein transporter | chr5:25220147-25223789 FORWARD	0.608658
29.3.5	protein.targeting.peroxisomes	at3g07560	Transcript	Symbols: APM2, PEX13 | PEX13 (PEROXIN 13); protein binding | chr3:2411321-2413475 REVERSE	-0.35565
29.3.99	protein.targeting.unknown	at3g55960	Transcript	NLI interacting factor (NIF) family protein | chr3:20760457-20763033 REVERSE	-0.892909
29.3.99	protein.targeting.unknown	at4g25370	Transcript	Clp amino terminal domain-containing protein | chr4:12972708-12974870 FORWARD	-0.409185
29.4	protein.postranslational modification	at1g11330	Transcript	S-locus lectin protein kinase family protein | chr1:3810221-3813607 FORWARD	1.29614
29.4	protein.postranslational modification	at1g24510	Transcript	T-complex protein 1 epsilon subunit, putative / TCP-1-epsilon, putative / chaperonin, putative | chr1:8685271-8688227 REVERSE	-0.488156
29.4	protein.postranslational modification	at1g05000	Transcript	tyrosine specific protein phosphatase family protein | chr1:1425601-1428782 FORWARD	-2.41094
29.4	protein.postranslational modification	at1g30270	Transcript	Symbols: CIPK23, SnRK3.23, ATCIPK23, LKS1 | CIPK23 (CBL-INTERACTING PROTEIN KINASE 23); kinase/ protein binding / protein serine/threonine kinase | chr1:10654857-10658897 FORWARD	-0.437264
29.4	protein.postranslational modification	at3g53380	Transcript	lectin protein kinase family protein | chr3:19789062-19791416 REVERSE	-0.736932
29.4	protein.postranslational modification	at2g29400	Transcript	Symbols: TOPP1, PP1-AT | TOPP1 (TYPE ONE PROTEIN PHOSPHATASE 1); protein serine/threonine phosphatase | chr2:12613081-12615399 REVERSE	0.539601
29.4	protein.postranslational modification	at2g39840	Transcript	Symbols: TOPP4 | TOPP4; protein serine/threonine phosphatase | chr2:16627258-16629289 FORWARD	-0.771767
29.4	protein.postranslational modification	at2g23070	Transcript	casein kinase II alpha chain, putative | chr2:9823965-9826898 REVERSE	-0.648517
29.4	protein.postranslational modification	at3g58500	Transcript	Symbols: PP2A-3, EP7 | PP2A-3 (PROTEIN PHOSPHATASE 2A-3); protein serine/threonine phosphatase | chr3:21635226-21639105 REVERSE	-0.498333
29.4	protein.postranslational modification	at3g09880	Transcript	Symbols: ATB' BETA | ATB' BETA; protein phosphatase type 2A regulator | chr3:3029511-3032256 FORWARD	-4.95904
29.4	protein.postranslational modification	at1g50370	Transcript	serine/threonine protein phosphatase, putative | chr1:18658647-18661974 FORWARD	-0.439015
29.4	protein.postranslational modification	at1g10630	Transcript	Symbols: ATARFA1F | ATARFA1F (ARABIDOPSIS THALIANA ADP-RIBOSYLATION FACTOR A1F); GTP binding / copper ion binding / phospholipase activator/ protein binding | chr1:3512795-3514729 REVERSE	3.47842
29.4	protein.postranslational modification	at4g38470	Transcript	protein kinase family protein | chr4:17999432-18003681 FORWARD	-0.70562
29.4	protein.postranslational modification	at1g78290	Transcript	serine/threonine protein kinase, putative | chr1:29457205-29459142 REVERSE	-1.95735
29.4	protein.postranslational modification	at5g09890	Transcript	protein kinase, putative | chr5:3085545-3089010 REVERSE	1.0891
29.4	protein.postranslational modification	at3g50000	Transcript	Symbols: CKA2, ATCKA2 | CKA2 (CASEIN KINASE II, ALPHA CHAIN 2); kinase | chr3:18534459-18536970 FORWARD	-0.515838
29.4	protein.postranslational modification	at2g31800	Transcript	ankyrin protein kinase, putative | chr2:13520325-13523708 REVERSE	-1.0961
29.4	protein.postranslational modification	at1g03930	Transcript	Symbols: ADK1, CKL9ALPHA, CKL9BETA | ADK1 (dual specificity kinase 1); kinase/ protein serine/threonine/tyrosine kinase | chr1:1004769-1008370 FORWARD	-0.676179
29.4	protein.postranslational modification	at1g54450	Transcript	calcium-binding EF-hand family protein | chr1:20336340-20339535 REVERSE	-0.44123
29.4	protein.postranslational modification	at5g01820	Transcript	Symbols: ATSR1, SnRK3.15, CIPK14, ATCIPK14 | ATSR1 (ARABIDOPSIS THALIANA SERINE/THREONINE PROTEIN KINASE 1); ATP binding / kinase/ protein kinase/ protein serine/threonine kinase | chr5:313193-315000 REVERSE	-0.690043
29.4	protein.postranslational modification	at1g14000	Transcript	Symbols: VIK | VIK (VH1-INTERACTING KINASE); ATP binding / protein kinase/ protein serine/threonine/tyrosine kinase | chr1:4797358-4800283 FORWARD	-0.501488
29.4	protein.postranslational modification	at3g22750	Transcript	protein kinase, putative | chr3:8037216-8039903 REVERSE	-1.08607
29.4	protein.postranslational modification	at4g23660	Transcript	Symbols: AtPPT1 | AtPPT1 (Arabidopsis thaliana polyprenyltransferase 1); 4-hydroxybenzoate nonaprenyltransferase | chr4:12327694-12331653 REVERSE	-1.05952
29.4	protein.postranslational modification	at3g02750	Transcript	protein phosphatase 2C family protein / PP2C family protein | chr3:593207-595755 REVERSE	-1.08509
29.4	protein.postranslational modification	at1g62400	Transcript	Symbols: HT1 | HT1 (high leaf temperature 1); kinase/ protein serine/threonine/tyrosine kinase | chr1:23090243-23091589 FORWARD	2.22705
29.4	protein.postranslational modification	at1g09020	Transcript	Symbols: SNF4, ATSNF4 | SNF4 (HOMOLOG OF YEAST SUCROSE NONFERMENTING 4); protein kinase activator | chr1:2899914-2904815 REVERSE	-0.76347
29.4	protein.postranslational modification	at2g42500	Transcript	Symbols: PP2A-4 | PP2A-4; hydrolase/ protein serine/threonine phosphatase | chr2:17697667-17701417 REVERSE	-0.586497
29.4	protein.postranslational modification	at4g14480	Transcript	protein kinase family protein | chr4:8330081-8331544 REVERSE	0.690611
29.4	protein.postranslational modification	at3g56490	Transcript	zinc-binding protein, putative / protein kinase C inhibitor, putative | chr3:20941502-20943469 FORWARD	-0.392754
29.4	protein.postranslational modification	at3g62260	Transcript	protein phosphatase 2C, putative / PP2C, putative | chr3:23038290-23040570 REVERSE	0.631001
29.4	protein.postranslational modification	at3g17510	Transcript	Symbols: CIPK1, SnRK3.16 | CIPK1 (CBL-INTERACTING PROTEIN KINASE 1); kinase/ protein binding | chr3:5988991-5992912 REVERSE	-1.16717
29.4	protein.postranslational modification	at2g31010	Transcript	protein kinase family protein | chr2:13194185-13200128 FORWARD	-0.728353
29.4	protein.postranslational modification	at3g17850	Transcript	protein kinase, putative | chr3:6109705-6116458 REVERSE	-0.869633
29.4	protein.postranslational modification	at1g48260	Transcript	Symbols: CIPK17, SnRK3.21 | CIPK17 (CBL-INTERACTING PROTEIN KINASE 17); ATP binding / kinase/ protein kinase/ protein serine/threonine kinase | chr1:17813976-17817283 REVERSE	-2.02607
29.4	protein.postranslational modification	at4g33080	Transcript	protein kinase, putative | chr4:15959962-15964710 FORWARD	-0.593266
29.4	protein.postranslational modification	at2g26980	Transcript	Symbols: CIPK3 | CIPK3 (CBL-INTERACTING PROTEIN KINASE 3); kinase/ protein kinase/ protein serine/threonine kinase | chr2:11514703-11518505 REVERSE	-0.550179
29.4	protein.postranslational modification	at3g05840	Transcript	Symbols: ATSK12 | ATSK12; protein kinase/ protein serine/threonine kinase | chr3:1740020-1743163 FORWARD	-0.597076
29.4	protein.postranslational modification	at5g55090	Transcript	Symbols: MAPKKK15 | MAPKKK15; ATP binding / kinase/ protein kinase/ protein serine/threonine kinase | chr5:22356852-22358198 REVERSE	0.888615
29.4	protein.postranslational modification	at2g44830	Transcript	protein kinase, putative | chr2:18490364-18492816 FORWARD	0.794365
29.4	protein.postranslational modification	at1g72710	Transcript	Symbols: CKL2 | CKL2 (CASEIN KINASE 1-LIKE PROTEIN 2); ATP binding / kinase/ protein kinase/ protein serine/threonine kinase | chr1:27372271-27376584 FORWARD	-0.517428
29.4	protein.postranslational modification	at3g05640	Transcript	protein phosphatase 2C, putative / PP2C, putative | chr3:1640393-1643253 REVERSE	-0.69019
29.4	protein.postranslational modification	at4g23570	Transcript	Symbols: SGT1A | SGT1A; protein binding | chr4:12299963-12302719 FORWARD	-0.787437
29.4	protein.postranslational modification	at5g57020	Transcript	Symbols: NMT1, ATNMT1 | NMT1 (MYRISTOYL-COA:PROTEIN N-MYRISTOYLTRANSFERASE); glycylpeptide N-tetradecanoyltransferase/ myristoyltransferase | chr5:23074867-23076901 FORWARD	-0.627577
29.4	protein.postranslational modification	at5g05510	Transcript	protein kinase-related | chr5:1630559-1632598 REVERSE	-0.623984
29.4	protein.postranslational modification	at2g47170	Transcript	Symbols: ARF1A1C | ARF1A1C; GTP binding / phospholipase activator/ protein binding | chr2:19366623-19368840 FORWARD	-0.533252
29.4	protein.postranslational modification	at5g21170	Transcript	5'-AMP-activated protein kinase beta-2 subunit, putative | chr5:7205667-7208496 FORWARD	-1.64792
29.4	protein.postranslational modification	at2g30360	Transcript	Symbols: CIPK11, PKS5, SIP4, SNRK3.22 | SIP4 (SOS3-INTERACTING PROTEIN 4); kinase/ protein kinase | chr2:12936979-12938834 REVERSE	-0.767479
29.4	protein.postranslational modification	at4g24100	Transcript	protein kinase family protein | chr4:12515076-12519841 FORWARD	-0.615317
29.4	protein.postranslational modification	at4g03230	Transcript	ATP binding / kinase/ protein kinase/ protein serine/threonine kinase/ protein tyrosine kinase/ sugar binding | chr4:1419278-1422804 REVERSE	1.03606
29.4	protein.postranslational modification	at5g53450	Transcript	Symbols: ORG1 | ORG1 (OBP3-responsive gene 1); ATP binding / kinase/ protein kinase | chr5:21688773-21692429 FORWARD	-0.577669
29.4	protein.postranslational modification	at3g20830	Transcript	protein kinase family protein | chr3:7284963-7286260 REVERSE	1.15845
29.4.1.54	protein.postranslational modification.kinase.receptor like cytoplasmatic kinase IV	at4g00330	Transcript	Symbols: CRCK2 | CRCK2; ATP binding / kinase/ protein kinase/ protein serine/threonine kinase | chr4:142601-144523 REVERSE	-0.766046
29.4.1.55	protein.postranslational modification.kinase.receptor like cytoplasmatic kinase V	at4g34500	Transcript	protein kinase family protein | chr4:16487754-16490954 REVERSE	1.17941
29.4.1.56	protein.postranslational modification.kinase.receptor like cytoplasmatic kinase VI	at5g57670	Transcript	protein kinase family protein | chr5:23360400-23363757 REVERSE	-0.756488
29.4.1.56	protein.postranslational modification.kinase.receptor like cytoplasmatic kinase VI	at1g66460	Transcript	protein kinase family protein | chr1:24789735-24791988 REVERSE	0.776512
29.4.1.56	protein.postranslational modification.kinase.receptor like cytoplasmatic kinase VI	at5g65530	Transcript	protein kinase, putative | chr5:26190592-26193106 REVERSE	0.811141
29.4.1.57	protein.postranslational modification.kinase.receptor like cytoplasmatic kinase VII	at5g02800	Transcript	protein kinase family protein | chr5:635228-637503 REVERSE	-0.775956
29.4.1.57	protein.postranslational modification.kinase.receptor like cytoplasmatic kinase VII	at5g01020	Transcript	protein kinase family protein | chr5:5917-8444 REVERSE	0.692236
29.4.1.57	protein.postranslational modification.kinase.receptor like cytoplasmatic kinase VII	at1g24030	Transcript	protein kinase family protein | chr1:8503234-8505460 FORWARD	1.0211
29.4.1.57	protein.postranslational modification.kinase.receptor like cytoplasmatic kinase VII	at5g15080	Transcript	protein kinase, putative | chr5:4886114-4888788 FORWARD	-0.922573
29.4.1.57	protein.postranslational modification.kinase.receptor like cytoplasmatic kinase VII	at2g39110	Transcript	protein kinase, putative | chr2:16319664-16321685 FORWARD	1.65531
29.4.1.58	protein.postranslational modification.kinase.receptor like cytoplasmatic kinase VIII	at2g43230	Transcript	serine/threonine protein kinase, putative | chr2:17966307-17968726 FORWARD	-0.730198
29.4.1.61	protein.postranslational modification.kinase.receptor like cytoplasmatic kinase X	at1g80870	Transcript	protein kinase family protein | chr1:30392133-30394383 FORWARD	0.721033
29.4.1.61	protein.postranslational modification.kinase.receptor like cytoplasmatic kinase X	at2g45590	Transcript	protein kinase family protein | chr2:18786658-18788988 FORWARD	0.517701
29.5	protein.degradation	at1g02170	Transcript	Symbols: LOL3, ATMCPB1, MCP1B, AMC1, ATMC1 | AMC1 (METACASPASE 1); cysteine-type endopeptidase | chr1:411779-413554 FORWARD	-0.50729
29.5	protein.degradation	at3g45010	Transcript	Symbols: scpl48 | scpl48 (serine carboxypeptidase-like 48); serine-type carboxypeptidase | chr3:16466290-16468989 FORWARD	-1.65906
29.5	protein.degradation	at5g13520	Transcript	peptidase M1 family protein | chr5:4341948-4344671 REVERSE	0.895384
29.5	protein.degradation	at4g38100	Transcript	unknown protein | chr4:17886869-17888204 REVERSE	1.09229
29.5	protein.degradation	at5g35220	Transcript	Symbols: EGY1 | EGY1 (ETHYLENE-DEPENDENT GRAVITROPISM-DEFICIENT AND YELLOW-GREEN 1); metalloendopeptidase | chr5:13484431-13487584 REVERSE	0.582153
29.5	protein.degradation	at1g56700	Transcript	pyrrolidone-carboxylate peptidase family protein | chr1:21256176-21257973 FORWARD	-0.518461
29.5	protein.degradation	at5g43600	Transcript	Symbols: ATAAH-2, UAH | UAH (UREIDOGLYCOLATE AMIDOHYDROLASE); allantoate deiminase/ metallopeptidase | chr5:17512476-17515495 FORWARD	-1.03303
29.5	protein.degradation	at5g22860	Transcript	serine carboxypeptidase S28 family protein | chr5:7639318-7642984 REVERSE	-0.53149
29.5	protein.degradation	at1g70550	Transcript	unknown protein | chr1:26597313-26600219 FORWARD	0.846024
29.5	protein.degradation	at1g67420	Transcript	peptidase | chr1:25255411-25260429 FORWARD	1.44401
29.5.1	protein.degradation.subtilases	at5g67360	Transcript	Symbols: ARA12 | ARA12; serine-type endopeptidase | chr5:26871891-26874579 REVERSE	-1.1581
29.5.1	protein.degradation.subtilases	at1g04110	Transcript	Symbols: SDD1 | SDD1 (STOMATAL DENSITY AND DISTRIBUTION); serine-type endopeptidase | chr1:1061457-1063784 REVERSE	-1.17492
29.5.1	protein.degradation.subtilases	at2g05920	Transcript	subtilase family protein | chr2:2269515-2272229 REVERSE	-1.40664
29.5.2	protein.degradation.autophagy	at4g16520	Transcript	Symbols: ATG8F | ATG8F (autophagy 8f); microtubule binding | chr4:9306663-9308462 REVERSE	-0.558483
29.5.2	protein.degradation.autophagy	at5g61500	Transcript	Symbols: ATATG3, ATG3 | ATG3 | chr5:24733785-24736853 REVERSE	-0.782008
29.5.3	protein.degradation.cysteine protease	at5g50260	Transcript	cysteine proteinase, putative | chr5:20455317-20457029 FORWARD	0.938686
29.5.3	protein.degradation.cysteine protease	at5g47550	Transcript	cysteine protease inhibitor, putative / cystatin, putative | chr5:19286450-19286995 REVERSE	2.06266
29.5.3	protein.degradation.cysteine protease	at4g16190	Transcript	cysteine proteinase, putative | chr4:9171467-9173105 FORWARD	-0.345395
29.5.3	protein.degradation.cysteine protease	at3g06910	Transcript	Symbols: ULP1A | ULP1A (UB-LIKE PROTEASE 1A); SUMO-specific protease/ cysteine-type peptidase | chr3:2178630-2181197 REVERSE	-1.1572
29.5.3	protein.degradation.cysteine protease	at1g09730	Transcript	Ulp1 protease family protein | chr1:3147667-3154236 REVERSE	-0.434324
29.5.3	protein.degradation.cysteine protease	at5g60360	Transcript	Symbols: AALP | AALP (Arabidopsis aleurain-like protease); cysteine-type peptidase | chr5:24279897-24282368 FORWARD	-0.799778
29.5.3	protein.degradation.cysteine protease	at2g34080	Transcript	cysteine proteinase, putative | chr2:14393181-14394858 REVERSE	1.15338
29.5.4	protein.degradation.aspartate protease	at1g66180	Transcript	aspartyl protease family protein | chr1:24647188-24648813 FORWARD	0.942665
29.5.4	protein.degradation.aspartate protease	at1g11910	Transcript	aspartyl protease family protein | chr1:4016784-4020983 REVERSE	-0.671726
29.5.4	protein.degradation.aspartate protease	at4g35880	Transcript	aspartyl protease family protein | chr4:16993339-16995820 FORWARD	-0.608326
29.5.5	protein.degradation.serine protease	at1g18600	Transcript	Symbols: ATRBL12, RBL12 | RBL12 (ARABIDOPSIS RHOMBOID-LIKE PROTEIN 12) | chr1:6400404-6402791 FORWARD	1.05312
29.5.5	protein.degradation.serine protease	at4g12910	Transcript	Symbols: scpl20 | scpl20 (serine carboxypeptidase-like 20); serine-type carboxypeptidase | chr4:7550433-7553332 REVERSE	0.604796
29.5.5	protein.degradation.serine protease	at1g11080	Transcript	Symbols: scpl31 | scpl31 (serine carboxypeptidase-like 31); serine-type carboxypeptidase | chr1:3694707-3698013 REVERSE	1.45785
29.5.5	protein.degradation.serine protease	at1g09130	Transcript	ATP-dependent Clp protease proteolytic subunit, putative | chr1:2939570-2942267 REVERSE	-0.432327
29.5.5	protein.degradation.serine protease	at1g28110	Transcript	Symbols: SCPL45 | SCPL45 (SERINE CARBOXYPEPTIDASE-LIKE 45 PRECURSOR); serine-type carboxypeptidase | chr1:9803865-9806896 REVERSE	0.899395
29.5.5	protein.degradation.serine protease	at1g33540	Transcript	Symbols: scpl18 | scpl18 (serine carboxypeptidase-like 18); serine-type carboxypeptidase | chr1:12162349-12164700 REVERSE	-1.08454
29.5.5	protein.degradation.serine protease	at1g49970	Transcript	Symbols: CLPR1, NCLPP5, SVR2 | CLPR1; serine-type endopeptidase | chr1:18501570-18504609 REVERSE	0.328815
29.5.5	protein.degradation.serine protease	at1g02560	Transcript	Symbols: CLPP5, NCLPP5, NCLPP1 | CLPP5 (NUCLEAR ENCODED CLP PROTEASE 5); serine-type endopeptidase | chr1:537860-540109 FORWARD	-0.332285
29.5.5	protein.degradation.serine protease	at1g66670	Transcript	Symbols: CLPP3, NCLPP3 | CLPP3; serine-type endopeptidase | chr1:24863785-24865702 REVERSE	0.681946
29.5.7	protein.degradation.metalloprotease	at5g35690	Transcript	LOCATED IN: cellular_component unknown; CONTAINS InterPro DOMAIN/s: WLM (InterPro:IPR013536), PUG (InterPro:IPR006567); BEST Arabidopsis thaliana protein match is: zinc ion binding (TAIR:AT1G55915.1); Has 335 Blast hits to 326 proteins in 115 species: Archae - 0; Bacteria - 24; Metazoa - 37; Fungi - 138; Plants - 58; Viruses - 2; Other Eukaryotes - 76 (source: NCBI BLink). | chr5:13864852-1386823…	-0.504402
29.5.7	protein.degradation.metalloprotease	at5g15250	Transcript	Symbols: FTSH6, ATFTSH6 | FTSH6 (FTSH PROTEASE 6); ATP-dependent peptidase/ ATPase/ metallopeptidase/ peptidase/ zinc ion binding | chr5:4950411-4952777 REVERSE	-1.19562
29.5.7	protein.degradation.metalloprotease	at4g37040	Transcript	Symbols: MAP1D | MAP1D (METHIONINE AMINOPEPTIDASE 1D); aminopeptidase/ metalloexopeptidase | chr4:17455139-17457357 FORWARD	-0.513662
29.5.7	protein.degradation.metalloprotease	at1g07510	Transcript	Symbols: ftsh10 | ftsh10 (FtsH protease 10); ATP binding / ATPase/ metalloendopeptidase/ nucleoside-triphosphatase/ nucleotide binding / zinc ion binding | chr1:2305378-2309544 FORWARD	1.23012
29.5.9	protein.degradation.AAA type	at1g04730	Transcript	AAA-type ATPase family protein | chr1:1325385-1331086 REVERSE	0.768169
29.5.9	protein.degradation.AAA type	at3g28510	Transcript	AAA-type ATPase family protein | chr3:10685524-10687364 FORWARD	1.05799
29.5.9	protein.degradation.AAA type	at1g02890	Transcript	AAA-type ATPase family protein | chr1:645092-651906 REVERSE	-0.39561
29.5.9	protein.degradation.AAA type	at4g04910	Transcript	Symbols: NSF | NSF (N-ethylmaleimide sensitive factor); ATP binding / binding / nucleoside-triphosphatase/ nucleotide binding | chr4:2489417-2495766 REVERSE	-0.492955
29.5.9	protein.degradation.AAA type	at3g28610	Transcript	ATP binding / ATPase/ nucleoside-triphosphatase/ nucleotide binding | chr3:10724990-10726414 FORWARD	1.55412
29.5.11	protein.degradation.ubiquitin	at2g47110	Transcript	Symbols: UBQ6 | UBQ6; protein binding | chr2:19344668-19345345 FORWARD	0.618497
29.5.11.1	protein.degradation.ubiquitin.ubiquitin	at4g24990	Transcript	Symbols: ATGP4 | ATGP4 | chr4:12849709-12851633 REVERSE	-0.635637
29.5.11.1	protein.degradation.ubiquitin.ubiquitin	at4g26840	Transcript	Symbols: SUM1, SUMO 1, SUMO1, ATSUMO1 | SUMO1 (SMALL UBIQUITIN-LIKE MODIFIER 1); protein binding / protein tag | chr4:13497326-13498730 FORWARD	2.80898
29.5.11.1	protein.degradation.ubiquitin.ubiquitin	at3g13235	Transcript	ubiquitin family protein | chr3:4271258-4274455 REVERSE	-0.385133
29.5.11.1	protein.degradation.ubiquitin.ubiquitin	at3g26980	Transcript	Symbols: MUB4 | MUB4 (MEMBRANE-ANCHORED UBIQUITIN-FOLD PROTEIN 4 PRECURSOR) | chr3:9946166-9948040 REVERSE	-0.667412
29.5.11.3	protein.degradation.ubiquitin.E2	at5g53300	Transcript	Symbols: UBC10 | UBC10 (ubiquitin-conjugating enzyme 10); ubiquitin-protein ligase | chr5:21632514-21634229 REVERSE	-0.520677
29.5.11.3	protein.degradation.ubiquitin.E2	at2g36060	Transcript	Symbols: MMZ3, UEV1C | ubiquitin-conjugating enzyme family protein | chr2:15142677-15144182 REVERSE	-0.551543
29.5.11.3	protein.degradation.ubiquitin.E2	at3g46460	Transcript	Symbols: UBC13 | UBC13 (ubiquitin-conjugating enzyme 13); ubiquitin-protein ligase | chr3:17095878-17097452 REVERSE	-0.504382
29.5.11.3	protein.degradation.ubiquitin.E2	at4g27960	Transcript	Symbols: UBC9 | UBC9 (UBIQUITIN CONJUGATING ENZYME 9); ubiquitin-protein ligase | chr4:13915820-13917420 REVERSE	-0.461306
29.5.11.3	protein.degradation.ubiquitin.E2	at2g02760	Transcript	Symbols: ATUBC2, UBC2 | ATUBC2 (UBIQUITING-CONJUGATING ENZYME 2); ubiquitin-protein ligase | chr2:773684-775371 FORWARD	-0.767943
29.5.11.3	protein.degradation.ubiquitin.E2	at1g64230	Transcript	Symbols: UBC28 | ubiquitin-conjugating enzyme, putative | chr1:23833563-23835536 FORWARD	-0.686045
29.5.11.3	protein.degradation.ubiquitin.E2	at3g08690	Transcript	Symbols: UBC11, ATUBC11 | UBC11 (UBIQUITIN-CONJUGATING ENZYME 11); ubiquitin-protein ligase | chr3:2641056-2642688 FORWARD	-0.532467
29.5.11.3	protein.degradation.ubiquitin.E2	at1g75440	Transcript	Symbols: UBC16 | UBC16 (ubiquitin-conjugating enzyme 16); small conjugating protein ligase/ ubiquitin-protein ligase | chr1:28313487-28315122 FORWARD	-0.483494
29.5.11.3	protein.degradation.ubiquitin.E2	at3g52560	Transcript	Symbols: UEV1D-4 | UEV1D-4 (UBIQUITIN E2 VARIANT 1D-4); protein binding / ubiquitin-protein ligase | chr3:19494384-19496084 REVERSE	-0.766491
29.5.11.3	protein.degradation.ubiquitin.E2	at1g16890	Transcript	Symbols: UBC36, UBC13B | ubiquitin-conjugating enzyme, putative | chr1:5776282-5778484 REVERSE	-0.418715
29.5.11.3	protein.degradation.ubiquitin.E2	at3g57870	Transcript	Symbols: AHUS5, EMB1637, SCE1, SCE1A, ATSCE1 | SCE1 (SUMO CONJUGATION ENZYME 1); SUMO ligase | chr3:21428496-21430200 REVERSE	0.937781
29.5.11.4.1	protein.degradation.ubiquitin.E3.HECT	at1g55860	Transcript	Symbols: UPL1 | UPL1 (UBIQUITIN-PROTEIN LIGASE 1); ubiquitin-protein ligase | chr1:20879466-20895393 REVERSE	-0.513271
29.5.11.4.2	protein.degradation.ubiquitin.E3.RING	at4g35070	Transcript	FUNCTIONS IN: molecular_function unknown; INVOLVED IN: biological_process unknown; LOCATED IN: cellular_component unknown; EXPRESSED IN: 11 plant structures; EXPRESSED DURING: 8 growth stages; CONTAINS InterPro DOMAIN/s: S-ribonuclease binding protein, SBP1, pollen (InterPro:IPR017066); BEST Arabidopsis thaliana protein match is: SBP1 (s-ribonuclease binding protein 1); protein binding / zinc ion…	0.507381
29.5.11.4.2	protein.degradation.ubiquitin.E3.RING	at5g65200	Transcript	Symbols: PUB38, ATPUB38 | PUB38 (PLANT U-BOX 38); ubiquitin-protein ligase | chr5:26048065-26049952 REVERSE	0.884785
29.5.11.4.2	protein.degradation.ubiquitin.E3.RING	at5g05830	Transcript	zinc finger (C3HC4-type RING finger) family protein | chr5:1755766-1757085 FORWARD	1.1732
29.5.11.4.2	protein.degradation.ubiquitin.E3.RING	at2g39720	Transcript	Symbols: RHC2A | RHC2A; protein binding / zinc ion binding | chr2:16567209-16568822 REVERSE	-0.870649
29.5.11.4.2	protein.degradation.ubiquitin.E3.RING	at1g50440	Transcript	zinc finger (C3HC4-type RING finger) family protein | chr1:18685777-18687907 FORWARD	1.14469
29.5.11.4.2	protein.degradation.ubiquitin.E3.RING	at5g42200	Transcript	zinc finger (C3HC4-type RING finger) family protein | chr5:16860467-16861232 FORWARD	1.24063
29.5.11.4.2	protein.degradation.ubiquitin.E3.RING	at2g15580	Transcript	zinc finger (C3HC4-type RING finger) family protein | chr2:6797638-6798939 FORWARD	-0.419711
29.5.11.4.2	protein.degradation.ubiquitin.E3.RING	at5g23110	Transcript	zinc finger (C3HC4-type RING finger) family protein | chr5:7758307-7775671 FORWARD	-0.6124
29.5.11.4.2	protein.degradation.ubiquitin.E3.RING	at5g47050	Transcript	protein binding / zinc ion binding | chr5:19106340-19108348 FORWARD	1.71807
29.5.11.4.2	protein.degradation.ubiquitin.E3.RING	at3g47990	Transcript	zinc finger (C3HC4-type RING finger) family protein | chr3:17713144-17716308 REVERSE	0.9329
29.5.11.4.2	protein.degradation.ubiquitin.E3.RING	at1g20823	Transcript	zinc finger (C3HC4-type RING finger) family protein | chr1:7238800-7239669 FORWARD	-1.24864
29.5.11.4.2	protein.degradation.ubiquitin.E3.RING	at3g09770	Transcript	zinc finger (C3HC4-type RING finger) family protein | chr3:2996269-2998190 REVERSE	-0.702748
29.5.11.4.2	protein.degradation.ubiquitin.E3.RING	at3g55530	Transcript	Symbols: SDIR1 | SDIR1 (SALT- AND DROUGHT-INDUCED RING FINGER1); protein binding / ubiquitin-protein ligase/ zinc ion binding | chr3:20595126-20597603 REVERSE	0.96693
29.5.11.4.2	protein.degradation.ubiquitin.E3.RING	at5g40140	Transcript	armadillo/beta-catenin repeat family protein / U-box domain-containing protein | chr5:16057347-16058999 FORWARD	0.892491
29.5.11.4.2	protein.degradation.ubiquitin.E3.RING	at3g19950	Transcript	zinc finger (C3HC4-type RING finger) family protein | chr3:6942769-6945224 FORWARD	0.814767
29.5.11.4.2	protein.degradation.ubiquitin.E3.RING	at2g31510	Transcript	IBR domain-containing protein / ARIADNE-like protein ARI7 (ARI7) | chr2:13416646-13421170 REVERSE	-0.384189
29.5.11.4.2	protein.degradation.ubiquitin.E3.RING	at1g18910	Transcript	protein binding / zinc ion binding | chr1:6532559-6538145 REVERSE	-1.58875
29.5.11.4.2	protein.degradation.ubiquitin.E3.RING	at5g02750	Transcript	zinc finger (C3HC4-type RING finger) family protein | chr5:620094-621179 FORWARD	-1.13922
29.5.11.4.2	protein.degradation.ubiquitin.E3.RING	at2g02960	Transcript	zinc finger (C3HC4-type RING finger) family protein | chr2:862087-864359 REVERSE	-0.70592
29.5.11.4.2	protein.degradation.ubiquitin.E3.RING	at4g28890	Transcript	protein binding / ubiquitin-protein ligase/ zinc ion binding | chr4:14256333-14257735 REVERSE	0.972135
29.5.11.4.2	protein.degradation.ubiquitin.E3.RING	at1g12760	Transcript	protein binding / ubiquitin-protein ligase/ zinc ion binding | chr1:4348498-4350867 FORWARD	-0.598965
29.5.11.4.2	protein.degradation.ubiquitin.E3.RING	at5g60580	Transcript	zinc finger (C3HC4-type RING finger) family protein | chr5:24354057-24356962 FORWARD	0.61628
29.5.11.4.2	protein.degradation.ubiquitin.E3.RING	at1g57820	Transcript	Symbols: VIM1, ORTH2 | VIM1 (VARIANT IN METHYLATION 1); DNA binding / chromatin binding / double-stranded methylated DNA binding / histone binding / methyl-CpG binding / methyl-CpNpG binding / methyl-CpNpN binding / ubiquitin-protein ligase | chr1:21414170-21417946 REVERSE	0.968632
29.5.11.4.2	protein.degradation.ubiquitin.E3.RING	at3g54850	Transcript	Symbols: ATPUB14, PUB14 | PUB14; ubiquitin-protein ligase | chr3:20321422-20324020 FORWARD	0.923141
29.5.11.4.2	protein.degradation.ubiquitin.E3.RING	at2g44950	Transcript	Symbols: RDO4, HUB1 | HUB1 (HISTONE MONO-UBIQUITINATION 1); protein binding / protein homodimerization/ ubiquitin-protein ligase/ zinc ion binding | chr2:18542213-18548591 REVERSE	-0.555124
29.5.11.4.2	protein.degradation.ubiquitin.E3.RING	at4g11680	Transcript	zinc finger (C3HC4-type RING finger) family protein | chr4:7053443-7055622 REVERSE	-0.771723
29.5.11.4.2	protein.degradation.ubiquitin.E3.RING	at1g32340	Transcript	Symbols: NHL8 | NHL8; protein binding / zinc ion binding | chr1:11663070-11666058 REVERSE	-1.04134
29.5.11.4.2	protein.degradation.ubiquitin.E3.RING	at5g48655	Transcript	zinc finger (C3HC4-type RING finger) family protein | chr5:19731173-19733043 REVERSE	-0.754427
29.5.11.4.2	protein.degradation.ubiquitin.E3.RING	at3g47180	Transcript	zinc finger (C3HC4-type RING finger) family protein | chr3:17372800-17373547 REVERSE	2.59592
29.5.11.4.3.1	protein.degradation.ubiquitin.E3.SCF.SKP	at1g20140	Transcript	Symbols: ASK4 | ASK4 (ARABIDOPSIS SKP1-LIKE 4); protein binding / ubiquitin-protein ligase | chr1:6986358-6987270 FORWARD	1.16073
29.5.11.4.3.1	protein.degradation.ubiquitin.E3.SCF.SKP	at5g57900	Transcript	Symbols: SKIP1 | SKIP1 (SKP1 INTERACTING PARTNER 1); protein binding | chr5:23449711-23450933 REVERSE	-0.436443
29.5.11.4.3.1	protein.degradation.ubiquitin.E3.SCF.SKP	at1g75950	Transcript	Symbols: SKP1, ASK1, ATSKP1, SKP1A, UIP1 | SKP1 (S PHASE KINASE-ASSOCIATED PROTEIN 1); protein binding / ubiquitin-protein ligase | chr1:28516548-28517699 FORWARD	-0.490274
29.5.11.4.3.2	protein.degradation.ubiquitin.E3.SCF.FBOX	at2g39940	Transcript	Symbols: COI1 | COI1 (CORONATINE INSENSITIVE 1); protein binding / ubiquitin-protein ligase | chr2:16672493-16675748 REVERSE	-1.18267
29.5.11.4.3.2	protein.degradation.ubiquitin.E3.SCF.FBOX	at5g53840	Transcript	F-box family protein (FBL13) | chr5:21859148-21860672 REVERSE	2.65034
29.5.11.4.3.2	protein.degradation.ubiquitin.E3.SCF.FBOX	at4g08980	Transcript	F-box family protein (FBW2) | chr4:5758363-5760558 FORWARD	0.964617
29.5.11.4.3.2	protein.degradation.ubiquitin.E3.SCF.FBOX	at1g06110	Transcript	Symbols: SKIP16 | SKIP16 (SKP1/ASK-interacting protein 16); protein binding | chr1:1853077-1855031 REVERSE	-0.577727
29.5.11.4.3.2	protein.degradation.ubiquitin.E3.SCF.FBOX	at1g14330	Transcript	kelch repeat-containing F-box family protein | chr1:4890118-4892251 REVERSE	-0.862069
29.5.11.4.3.2	protein.degradation.ubiquitin.E3.SCF.FBOX	at1g80440	Transcript	kelch repeat-containing F-box family protein | chr1:30241607-30243071 FORWARD	1.2738
29.5.11.4.3.2	protein.degradation.ubiquitin.E3.SCF.FBOX	at1g78280	Transcript	transferase, transferring glycosyl groups | chr1:29452555-29457373 FORWARD	-0.861107
29.5.11.4.3.2	protein.degradation.ubiquitin.E3.SCF.FBOX	at2g02360	Transcript	Symbols: AtPP2-B10 | AtPP2-B10 (Phloem protein 2-B10); carbohydrate binding | chr2:619406-620768 REVERSE	2.00673
29.5.11.4.3.2	protein.degradation.ubiquitin.E3.SCF.FBOX	at1g16250	Transcript	kelch repeat-containing F-box family protein | chr1:5556989-5559520 FORWARD	0.814163
29.5.11.4.3.2	protein.degradation.ubiquitin.E3.SCF.FBOX	at1g47056	Transcript	Symbols: VFB1 | VFB1 (VIER F-BOX PROTEINE 1); ubiquitin-protein ligase | chr1:17276103-17277659 REVERSE	0.80238
29.5.11.4.3.2	protein.degradation.ubiquitin.E3.SCF.FBOX	at1g51550	Transcript	F-box family protein | chr1:19117032-19119371 REVERSE	-0.832395
29.5.11.4.3.2	protein.degradation.ubiquitin.E3.SCF.FBOX	at1g70590	Transcript	F-box family protein | chr1:26618321-26620388 FORWARD	-0.810411
29.5.11.4.3.2	protein.degradation.ubiquitin.E3.SCF.FBOX	at5g39450	Transcript	F-box family protein | chr5:15785717-15787946 FORWARD	-0.760831
29.5.11.4.3.2	protein.degradation.ubiquitin.E3.SCF.FBOX	at2g27210	Transcript	Symbols: BSL3 | kelch repeat-containing serine/threonine phosphoesterase family protein | chr2:11629919-11636708 FORWARD	-0.726158
29.5.11.4.3.3	protein.degradation.ubiquitin.E3.SCF.cullin	at5g46210	Transcript	Symbols: CUL4, ATCUL4 | CUL4 (CULLIN4); protein binding / ubiquitin-protein ligase | chr5:18731418-18736810 REVERSE	-0.728551
29.5.11.4.5.2	protein.degradation.ubiquitin.E3.BTB/POZ Cullin3.BTB/POZ	at5g19000	Transcript	Symbols: ATBPM1 | ATBPM1 (BTB-POZ and MATH domain 1); protein binding | chr5:6342267-6344794 FORWARD	0.465722
29.5.11.4.99	protein.degradation.ubiquitin.E3.unspecified	at3g45620	Transcript	transducin family protein / WD-40 repeat family protein | chr3:16745896-16748129 FORWARD	0.947816
29.5.11.5	protein.degradation.ubiquitin.ubiquitin protease	at1g17110	Transcript	Symbols: UBP15 | UBP15 (UBIQUITIN-SPECIFIC PROTEASE 15); ubiquitin-specific protease | chr1:5845675-5850889 REVERSE	0.675104
29.5.11.20	protein.degradation.ubiquitin.proteasom	at5g09900	Transcript	Symbols: EMB2107, RPN5A, MSA | EMB2107 (EMBRYO DEFECTIVE 2107) | chr5:3089278-3092595 REVERSE	-0.628894
29.5.11.20	protein.degradation.ubiquitin.proteasom	at5g19990	Transcript	Symbols: RPT6A, ATSUG1 | RPT6A (REGULATORY PARTICLE TRIPLE-A ATPASE 6A); ATPase | chr5:6752006-6755080 FORWARD	-0.469303
29.5.11.20	protein.degradation.ubiquitin.proteasom	at1g56450	Transcript	Symbols: PBG1 | PBG1; peptidase/ threonine-type endopeptidase | chr1:21141883-21144400 FORWARD	-0.418848
29.5.11.20	protein.degradation.ubiquitin.proteasom	at1g53750	Transcript	Symbols: RPT1A | RPT1A (REGULATORY PARTICLE TRIPLE-A 1A); ATPase | chr1:20065714-20068466 REVERSE	0.992526
29.5.11.20	protein.degradation.ubiquitin.proteasom	at1g21720	Transcript	Symbols: PBC1 | PBC1 (PROTEASOME BETA SUBUNIT C1); peptidase/ threonine-type endopeptidase | chr1:7626283-7628262 FORWARD	-0.489812
29.5.11.20	protein.degradation.ubiquitin.proteasom	at5g42790	Transcript	Symbols: PAF1, ATPSM30 | PAF1; endopeptidase/ peptidase/ threonine-type endopeptidase | chr5:17159044-17161070 REVERSE	-0.498092
29.5.11.20	protein.degradation.ubiquitin.proteasom	at4g31300	Transcript	Symbols: PBA1 | PBA1; endopeptidase/ peptidase/ threonine-type endopeptidase | chr4:15188763-15191153 FORWARD	-0.460113
29.6	protein.folding	at5g64350	Transcript	Symbols: FKBP12, ATFKBP12 | FKBP12 (FK506-BINDING PROTEIN); FK506 binding / peptidyl-prolyl cis-trans isomerase | chr5:25734598-25736071 REVERSE	1.2617
29.6	protein.folding	at5g42000	Transcript	ORMDL family protein | chr5:16799354-16801028 FORWARD	-0.460471
29.6	protein.folding	at3g55520	Transcript	immunophilin, putative / FKBP-type peptidyl-prolyl cis-trans isomerase, putative | chr3:20593661-20595345 FORWARD	0.503594
29.6	protein.folding	at1g13690	Transcript	Symbols: ATE1 | ATE1; nucleic acid binding / nucleotide binding | chr1:4693289-4694410 FORWARD	-0.515202
29.6	protein.folding	at1g01230	Transcript	ORMDL family protein | chr1:97456-99240 FORWARD	-0.590254
29.6	protein.folding	at5g20890	Transcript	chaperonin, putative | chr5:7086653-7090081 REVERSE	-0.611129
29.7	protein.glycosylation	at1g77810	Transcript	galactosyltransferase family protein | chr1:29260562-29263113 REVERSE	0.71531
29.7.5	protein.glycosylation.alpha-1,3-mannosyl-glycoprotein-beta-1,2-N-acetylglucosaminyltransferase(GnTI)	at1g65590	Transcript	Symbols: HEXO3, ATHEX1 | HEXO3 (BETA-HEXOSAMINIDASE 3); beta-N-acetylhexosaminidase/ hexosaminidase | chr1:24385900-24391207 FORWARD	4.13564
29.7.8	protein.glycosylation.alpha-1,6-mannosyl-glycoprotein-beta-1,2-N-acetylglucosaminyltransferase(GnTII)	at1g65590	Transcript	Symbols: HEXO3, ATHEX1 | HEXO3 (BETA-HEXOSAMINIDASE 3); beta-N-acetylhexosaminidase/ hexosaminidase | chr1:24385900-24391207 FORWARD	4.13564
29.7.10	protein.glycosylation.alpha-1,3-fucosyltransferase(alpha-1,3-FucT)	at1g49710	Transcript	Symbols: FUT12, ATFUT12, FUCTB, FUCT2 | FUT12 (FUCOSYLTRANSFERASE 12); fucosyltransferase/ transferase, transferring glycosyl groups | chr1:18391338-18393947 REVERSE	1.41092
29.8	protein.assembly and cofactor ligation	at4g22220	Transcript	Symbols: ISU1, ATISU1 | ISU1; structural molecule | chr4:11759155-11760960 REVERSE	-0.65298
29.8	protein.assembly and cofactor ligation	atcg01130	Transcript	Symbols: YCF1.2 | hypothetical protein | chrC:123884-129244 REVERSE	-0.749112
30.1.1	signalling.in sugar and nutrient physiology	at5g52390	Transcript	photoassimilate-responsive protein, putative | chr5:21263936-21265264 REVERSE	1.36216
30.1.1	signalling.in sugar and nutrient physiology	at5g11180	Transcript	Symbols: ATGLR2.6, GLR2.6 | ATGLR2.6; intracellular ligand-gated ion channel | chr5:3557261-3561575 REVERSE	0.990558
30.1.1	signalling.in sugar and nutrient physiology	at5g64260	Transcript	Symbols: EXL2 | EXL2 (EXORDIUM LIKE 2) | chr5:25703929-25705316 FORWARD	1.73236
30.2.2	signalling.receptor kinases.leucine rich repeat II	at1g34210	Transcript	Symbols: SERK2, ATSERK2 | SERK2 (SOMATIC EMBRYOGENESIS RECEPTOR-LIKE KINASE 2); kinase | chr1:12458670-12462905 FORWARD	0.790917
30.2.3	signalling.receptor kinases.leucine rich repeat III	at4g23740	Transcript	leucine-rich repeat transmembrane protein kinase, putative | chr4:12366386-12369338 FORWARD	-0.63724
30.2.3	signalling.receptor kinases.leucine rich repeat III	at3g57830	Transcript	leucine-rich repeat transmembrane protein kinase, putative | chr3:21419517-21422546 FORWARD	0.78994
30.2.3	signalling.receptor kinases.leucine rich repeat III	at5g61570	Transcript	protein kinase family protein | chr5:24758347-24760652 FORWARD	1.22272
30.2.3	signalling.receptor kinases.leucine rich repeat III	at1g68400	Transcript	leucine-rich repeat transmembrane protein kinase, putative | chr1:25646039-25648946 REVERSE	1.30535
30.2.3	signalling.receptor kinases.leucine rich repeat III	at5g67200	Transcript	leucine-rich repeat transmembrane protein kinase, putative | chr5:26813725-26816566 REVERSE	0.706147
30.2.6	signalling.receptor kinases.leucine rich repeat VI	at1g63430	Transcript	leucine-rich repeat transmembrane protein kinase, putative | chr1:23522608-23526770 FORWARD	-0.47265
30.2.7	signalling.receptor kinases.leucine rich repeat VII	at1g12460	Transcript	leucine-rich repeat transmembrane protein kinase, putative | chr1:4247249-4250630 FORWARD	1.02473
30.2.8.2	signalling.receptor kinases.leucine rich repeat VIII-2	at1g07650	Transcript	leucine-rich repeat transmembrane protein kinase, putative | chr1:2359549-2366561 REVERSE	0.713103
30.2.8.2	signalling.receptor kinases.leucine rich repeat VIII-2	at1g56140	Transcript	leucine-rich repeat family protein / protein kinase family protein | chr1:21001574-21007809 REVERSE	-1.62831
30.2.10	signalling.receptor kinases.leucine rich repeat X	at2g02220	Transcript	Symbols: ATPSKR1, PSKR1 | PSKR1 (PHYTOSULFOKIN RECEPTOR 1); ATP binding / peptide receptor/ protein serine/threonine kinase | chr2:583978-587124 REVERSE	-3.16761
30.2.10	signalling.receptor kinases.leucine rich repeat X	at5g07280	Transcript	Symbols: EMS1, EXS | EMS1 (EXCESS MICROSPOROCYTES1); kinase/ transmembrane receptor protein kinase | chr5:2285040-2288686 FORWARD	1.44989
30.2.11	signalling.receptor kinases.leucine rich repeat XI	at2g31880	Transcript	leucine-rich repeat transmembrane protein kinase, putative | chr2:13554894-13556977 FORWARD	1.05764
30.2.11	signalling.receptor kinases.leucine rich repeat XI	at1g28440	Transcript	Symbols: HSL1 | HSL1 (HAESA-Like 1); ATP binding / kinase/ protein serine/threonine kinase | chr1:9996824-10000447 FORWARD	1.02001
30.2.11	signalling.receptor kinases.leucine rich repeat XI	at5g63930	Transcript	leucine-rich repeat transmembrane protein kinase, putative | chr5:25583006-25586499 FORWARD	-0.762356
30.2.11	signalling.receptor kinases.leucine rich repeat XI	at1g72180	Transcript	leucine-rich repeat transmembrane protein kinase, putative | chr1:27162820-27167430 FORWARD	-0.64825
30.2.11	signalling.receptor kinases.leucine rich repeat XI	at1g17230	Transcript	ATP binding / protein binding / protein kinase/ protein serine/threonine kinase/ protein tyrosine kinase | chr1:5891324-5895075 FORWARD	2.84993
30.2.11	signalling.receptor kinases.leucine rich repeat XI	at1g75820	Transcript	Symbols: CLV1, FAS3, FLO5 | CLV1 (CLAVATA 1); ATP binding / kinase/ protein serine/threonine kinase/ receptor signaling protein serine/threonine kinase | chr1:28463462-28466971 REVERSE	-0.638235
30.2.12	signalling.receptor kinases.leucine rich repeat XII	at3g47110	Transcript	leucine-rich repeat transmembrane protein kinase, putative | chr3:17347103-17350296 REVERSE	1.10507
30.2.12	signalling.receptor kinases.leucine rich repeat XII	at1g35710	Transcript	leucine-rich repeat transmembrane protein kinase, putative | chr1:13220940-13224681 FORWARD	2.39025
30.2.12	signalling.receptor kinases.leucine rich repeat XII	at4g08850	Transcript	kinase | chr4:5636489-5640636 REVERSE	1.13433
30.2.13	signalling.receptor kinases.leucine rich repeat XIII	at5g62230	Transcript	Symbols: ERL1 | ERL1 (ERECTA-LIKE 1); kinase | chr5:24996234-25002340 FORWARD	0.474837
30.2.13	signalling.receptor kinases.leucine rich repeat XIII	at1g31420	Transcript	Symbols: FEI1 | FEI1 (FEI 1); ATP binding / kinase/ protein serine/threonine kinase | chr1:11249618-11253879 FORWARD	-0.514091
30.2.18	signalling.receptor kinases.extensin	at2g20300	Transcript	Symbols: ALE2 | ALE2 (Abnormal Leaf Shape 2); kinase | chr2:8755925-8760222 REVERSE	0.799459
30.2.20	signalling.receptor kinases.wheat LRK10 like	at1g25390	Transcript	protein kinase family protein | chr1:8906452-8908854 REVERSE	2.18237
30.2.21	signalling.receptor kinases.lysine motif	at3g21630	Transcript	Symbols: CERK1, LYSM RLK1 | CERK1 (CHITIN ELICITOR RECEPTOR KINASE 1); kinase/ receptor signaling protein/ transmembrane receptor protein kinase | chr3:7615385-7618581 REVERSE	-1.30764
30.2.22	signalling.receptor kinases.proline extensin like	at1g26150	Transcript	Symbols: ATPERK10, PERK10 | PERK10 (PROLINE-RICH EXTENSIN-LIKE RECEPTOR KINASE 10); ATP binding / protein kinase/ protein serine/threonine kinase/ protein tyrosine kinase | chr1:9039628-9043288 REVERSE	-2.33414
30.2.24	signalling.receptor kinases.S-locus glycoprotein like	at5g24080	Transcript	protein kinase family protein | chr5:8139253-8141122 REVERSE	2.07339
30.2.25	signalling.receptor kinases.wall associated kinase	at5g02070	Transcript	protein kinase-related | chr5:405895-408220 REVERSE	1.27024
30.2.25	signalling.receptor kinases.wall associated kinase	at1g21210	Transcript	Symbols: WAK4 | WAK4 (wall associated kinase 4); ATP binding / calcium ion binding / protein kinase/ protein serine/threonine kinase | chr1:7424653-7427041 FORWARD	-0.895054
30.2.99	signalling.receptor kinases.misc	at1g07390	Transcript	Symbols: AtRLP1 | protein binding | chr1:2269893-2274820 FORWARD	2.07066
30.3	signalling.calcium	at3g29310	Transcript	calmodulin-binding protein-related | chr3:11249652-11251820 FORWARD	0.705859
30.3	signalling.calcium	at2g27030	Transcript	Symbols: CAM5 | CAM5 (CALMODULIN 5); calcium ion binding | chr2:11532004-11534333 FORWARD	-0.520978
30.3	signalling.calcium	at2g38800	Transcript	calmodulin-binding protein-related | chr2:16216999-16219159 FORWARD	-0.67886
30.3	signalling.calcium	at5g54130	Transcript	calcium-binding EF hand family protein | chr5:21962600-21965604 FORWARD	-0.393876
30.3	signalling.calcium	at3g43810	Transcript	Symbols: CAM7 | CAM7 (CALMODULIN 7); calcium ion binding | chr3:15664371-15666460 REVERSE	-0.637321
30.3	signalling.calcium	at5g49480	Transcript	Symbols: ATCP1 | ATCP1 (Ca2+-binding protein 1); calcium ion binding | chr5:20070743-20071638 FORWARD	0.881245
30.3	signalling.calcium	at4g26570	Transcript	Symbols: ATCBL3, CBL3 | ATCBL3 (ARABIDOPSIS THALIANA CALCINEURIN B-LIKE 3); calcium ion binding | chr4:13408422-13411070 REVERSE	-0.683814
30.3	signalling.calcium	at5g61900	Transcript	Symbols: BON1, CPN1, BON | BON1 (BONZAI 1); calcium-dependent phospholipid binding | chr5:24855661-24859341 REVERSE	2.04496
30.3	signalling.calcium	at4g20780	Transcript	calcium-binding protein, putative | chr4:11133186-11133970 REVERSE	1.00702
30.3	signalling.calcium	at4g27280	Transcript	calcium-binding EF hand family protein | chr4:13663576-13664240 REVERSE	2.96987
30.3	signalling.calcium	at3g07490	Transcript	Symbols: AGD11 | AGD11 (ARF-GAP domain 11); calcium ion binding | chr3:2391189-2391650 FORWARD	0.970164
30.3	signalling.calcium	at4g32060	Transcript	calcium-binding EF hand family protein | chr4:15501078-15503593 FORWARD	1.96974
30.3	signalling.calcium	at1g66400	Transcript	calmodulin-related protein, putative | chr1:24770575-24771371 REVERSE	2.01073
30.3	signalling.calcium	at1g50700	Transcript	Symbols: CPK33 | CPK33; ATP binding / calcium ion binding / calmodulin-dependent protein kinase/ kinase/ protein kinase/ protein serine/threonine kinase | chr1:18781914-18784582 FORWARD	1.14287
30.3	signalling.calcium	at4g28600	Transcript	Symbols: NPGR2 | NPGR2 (no pollen germination related 2); calmodulin binding | chr4:14129311-14132799 FORWARD	-0.725379
30.3	signalling.calcium	at5g04220	Transcript	Symbols: SYTC, ATSYTC, NTMC2TYPE1.3, NTMC2T1.3 | SYTC | chr5:1155865-1158876 REVERSE	-1.88648
30.3	signalling.calcium	at4g14640	Transcript	Symbols: CAM8 | CAM8 (CALMODULIN 8); calcium ion binding | chr4:8397712-8400076 FORWARD	1.54468
30.3	signalling.calcium	at4g04720	Transcript	Symbols: CPK21 | CPK21; ATP binding / calcium ion binding / calmodulin-dependent protein kinase/ kinase/ protein kinase/ protein serine/threonine kinase | chr4:2394458-2397759 REVERSE	0.916709
30.3	signalling.calcium	at5g62390	Transcript	Symbols: ATBAG7 | ATBAG7 (ARABIDOPSIS THALIANA BCL-2-ASSOCIATED ATHANOGENE 7); calmodulin binding | chr5:25051978-25054289 REVERSE	0.57735
30.3	signalling.calcium	at2g46700	Transcript	Symbols: ATCRK3, CRK3 | calcium-dependent protein kinase, putative / CDPK, putative | chr2:19182724-19186578 REVERSE	-0.738974
30.3	signalling.calcium	at5g37770	Transcript	Symbols: TCH2, CML24 | TCH2 (TOUCH 2); calcium ion binding | chr5:14998854-14999619 REVERSE	0.970774
30.3	signalling.calcium	at1g53210	Transcript	sodium/calcium exchanger family protein / calcium-binding EF hand family protein | chr1:19844632-19847836 FORWARD	1.16198
30.3	signalling.calcium	at1g65540	Transcript	calcium-binding EF hand family protein | chr1:24362382-24366011 REVERSE	-1.47827
30.4.1	signalling.phosphinositides.phosphatidylinositol-4-phosphate 5-kinase	at1g71010	Transcript	phosphatidylinositol-4-phosphate 5-kinase family protein | chr1:26782839-26788970 FORWARD	-0.691841
30.4.1	signalling.phosphinositides.phosphatidylinositol-4-phosphate 5-kinase	at3g09920	Transcript	Symbols: PIP5K9 | PIP5K9 (PHOSPHATIDYL INOSITOL MONOPHOSPHATE 5 KINASE); 1-phosphatidylinositol-4-phosphate 5-kinase/ ATP binding / phosphatidylinositol phosphate kinase | chr3:3040303-3043912 REVERSE	-0.656507
30.4.4	signalling.phosphinositides.phosphoinositide phospholipase C	at3g55940	Transcript	phosphoinositide-specific phospholipase C, putative | chr3:20747787-20750184 FORWARD	1.446
30.5	signalling.G-proteins	at1g02130	Transcript	Symbols: ATRAB1B, ARA5, ARA-5, ATRABD2A, RABD2A | ARA-5 (ARABIDOPSIS RAS 5); GTP binding | chr1:400035-401882 REVERSE	-0.573299
30.5	signalling.G-proteins	at4g35750	Transcript	Rho-GTPase-activating protein-related | chr4:16940507-16941862 REVERSE	-1.16789
30.5	signalling.G-proteins	at2g44100	Transcript	Symbols: ATGDI1, AT-GDI1 | ATGDI1 (ARABIDOPSIS THALIANA GUANOSINE NUCLEOTIDE DIPHOSPHATE DISSOCIATION INHIBITOR 1); RAB GDP-dissociation inhibitor | chr2:18241692-18246498 FORWARD	-0.604612
30.5	signalling.G-proteins	at1g06400	Transcript	Symbols: ARA2, ATRABA1A, ATRAB11E, ARA-2 | ARA-2; GTP binding | chr1:1950844-1952785 REVERSE	-0.506869
30.5	signalling.G-proteins	at2g17800	Transcript	Symbols: ARAC1, ATGP2, ATRAC1, ROP3, ATROP3 | ARAC1; GTP binding | chr2:7739856-7742156 FORWARD	0.869784
30.5	signalling.G-proteins	at5g62880	Transcript	Symbols: ARAC10, ATRAC10, ATROP11 | ARAC10; GTP binding | chr5:25237134-25239174 FORWARD	0.796907
30.5	signalling.G-proteins	at5g65270	Transcript	Symbols: AtRABA4a | AtRABA4a (Arabidopsis Rab GTPase homolog A4a); GTP binding | chr5:26083328-26084714 FORWARD	-0.565091
30.5	signalling.G-proteins	at3g49350	Transcript	RAB GTPase activator | chr3:18297406-18300189 REVERSE	-0.441865
30.5	signalling.G-proteins	at1g07620	Transcript	FUNCTIONS IN: molecular_function unknown; INVOLVED IN: biological_process unknown; LOCATED IN: cellular_component unknown; CONTAINS InterPro DOMAIN/s: GTP-binding protein Obg/CgtA (InterPro:IPR014100); BEST Arabidopsis thaliana protein match is: unknown protein (TAIR:AT5G02390.1); Has 447 Blast hits to 405 proteins in 72 species: Archae - 0; Bacteria - 6; Metazoa - 43; Fungi - 29; Plants - 122; V…	-0.902349
30.5	signalling.G-proteins	at5g60860	Transcript	Symbols: AtRABA1f | AtRABA1f (Arabidopsis Rab GTPase homolog A1f); GTP binding | chr5:24484622-24485705 FORWARD	1.22839
30.5	signalling.G-proteins	at4g27540	Transcript	Symbols: PRA1.H | PRA1.H (PRENYLATED RAB ACCEPTOR 1.H) | chr4:13753210-13754745 REVERSE	2.13102
30.5	signalling.G-proteins	at5g13300	Transcript	Symbols: SFC, VAN3, AGD3 | SFC (SCARFACE); ARF GTPase activator/ phosphoinositide binding | chr5:4255601-4262314 REVERSE	-0.715821
30.5	signalling.G-proteins	at5g52210	Transcript	Symbols: ATARLB1, ATGB1 | ATGB1 (ARABIDOPSIS THALIANA GTP-BINDING PROTEIN 1); GTP binding | chr5:21204991-21207097 FORWARD	0.66584
30.5	signalling.G-proteins	at2g44610	Transcript	Symbols: RAB6, ATRABH1B, ATRAB6A, RAB6A | RAB6A; GTP binding / protein binding | chr2:18411426-18414081 REVERSE	-0.687427
30.5	signalling.G-proteins	at4g38430	Transcript	Symbols: ATROPGEF1, ROPGEF1 | ROPGEF1; Rho guanyl-nucleotide exchange factor/ protein binding | chr4:17986466-17988807 FORWARD	0.411459
30.5	signalling.G-proteins	at5g42080	Transcript	Symbols: ADL1, ADL1A, AG68, DRP1A, RSW9 | ADL1 (ARABIDOPSIS DYNAMIN-LIKE PROTEIN); GTP binding / GTPase/ protein binding | chr5:16820284-16824756 REVERSE	0.702253
30.5	signalling.G-proteins	at5g45130	Transcript	Symbols: ATRAB5A, ATRABF2A, RABF2A, RAB5A, RHA1, ATRAB-F2A, RAB-F2A | RHA1 (RAB HOMOLOG 1); GTP binding | chr5:18244266-18246450 FORWARD	0.907418
30.5	signalling.G-proteins	at1g01200	Transcript	Symbols: ATRABA3, ATRAB-A3 | ATRABA3 (ARABIDOPSIS RAB GTPASE HOMOLOG A3); GTP binding | chr1:86515-88213 REVERSE	2.49227
30.5	signalling.G-proteins	at1g22740	Transcript	Symbols: RAB7, ATRABG3B, RAB75, RABG3B | RABG3B; GTP binding | chr1:8049100-8050708 FORWARD	1.24309
30.6	signalling.MAP kinases	at2g43790	Transcript	Symbols: ATMPK6, MPK6, MAPK6 | ATMPK6 (ARABIDOPSIS THALIANA MAP KINASE 6); MAP kinase/ kinase | chr2:18138307-18140988 FORWARD	-0.613612
30.6	signalling.MAP kinases	at5g11620	Transcript	SWIM zinc finger family protein / mitogen-activated protein kinase kinase kinase (MAPKKK)-related | chr5:3739013-3740146 REVERSE	1.1345
30.7	signalling.14-3-3 proteins	at1g34760	Transcript	Symbols: GRF11, GF14 OMICRON | GRF11 (GENERAL REGULATORY FACTOR 11); ATPase binding / amino acid binding / protein binding / protein phosphorylated amino acid binding | chr1:12743848-12745648 REVERSE	-0.577809
30.7	signalling.14-3-3 proteins	at1g78300	Transcript	Symbols: GRF2, 14-3-3OMEGA, GF14 OMEGA | GRF2 (GENERAL REGULATORY FACTOR 2); protein binding / protein phosphorylated amino acid binding | chr1:29461671-29463385 FORWARD	-1.09655
30.8	signalling.misc	at5g67070	Transcript	Symbols: RALFL34 | RALFL34 (ralf-like 34); signal transducer | chr5:26768020-26768846 FORWARD	1.0324
30.10	signalling.phosphorelay	at3g21510	Transcript	Symbols: AHP1 | AHP1 (HISTIDINE-CONTAINING PHOSPHOTRANSMITTER 1); histidine phosphotransfer kinase | chr3:7578175-7579599 REVERSE	-0.657642
30.11	signalling.light	at3g15570	Transcript	phototropic-responsive NPH3 family protein | chr3:5269849-5271922 REVERSE	0.98707
30.11	signalling.light	at2g21150	Transcript	Symbols: XCT | XCT (XAP5 CIRCADIAN TIMEKEEPER) | chr2:9065338-9068093 FORWARD	-0.56155
30.11	signalling.light	at1g09570	Transcript	Symbols: PHYA, FHY2, FRE1, HY8 | PHYA (PHYTOCHROME A); G-protein coupled photoreceptor/ protein histidine kinase/ red or far-red light photoreceptor/ signal transducer | chr1:3095256-3100357 REVERSE	-0.468733
30.11	signalling.light	at2g18790	Transcript	Symbols: PHYB, HY3, OOP1 | PHYB (PHYTOCHROME B); G-protein coupled photoreceptor/ protein histidine kinase/ red or far-red light photoreceptor/ signal transducer | chr2:8139881-8144430 FORWARD	-0.71502
30.11	signalling.light	at2g47590	Transcript	Symbols: PHR2 | PHR2 (photolyase/blue-light receptor 2); DNA photolyase | chr2:19521797-19524063 FORWARD	0.376869
30.11	signalling.light	at2g30520	Transcript	Symbols: RPT2 | RPT2 (ROOT PHOTOTROPISM 2); protein binding | chr2:13002742-13005600 REVERSE	-1.00431
30.11	signalling.light	at5g66560	Transcript	phototropic-responsive NPH3 family protein | chr5:26564188-26566853 FORWARD	1.12119
30.11	signalling.light	at1g10240	Transcript	Symbols: FRS11 | FRS11 (FAR1-related sequence 11); zinc ion binding | chr1:3356680-3359838 REVERSE	-1.17972
30.11	signalling.light	at2g02710	Transcript	Symbols: PLP, PLPB | PLPB (PAS/LOV PROTEIN B); signal transducer/ two-component sensor | chr2:758693-760871 REVERSE	-0.674842
30.12	signalling.gravity	at1g68370	Transcript	Symbols: ARG1 | ARG1 (ALTERED RESPONSE TO GRAVITY 1); cytoskeletal protein binding | chr1:25631745-25634738 REVERSE	-0.593647
30.99	signalling.unspecified	at5g05850	Transcript	leucine-rich repeat family protein | chr5:1762405-1764678 REVERSE	1.72587
31.1	cell.organisation	at5g09810	Transcript	Symbols: ACT2, ACT7 | ACT7 (ACTIN 7); structural constituent of cytoskeleton | chr5:3052097-3054614 FORWARD	-0.784663
31.1	cell.organisation	at3g60740	Transcript	Symbols: TTN1, EMB133, TFC D, CHO | TTN1 (TITAN 1); tubulin binding | chr3:22447245-22453364 REVERSE	-0.951473
31.1	cell.organisation	at2g05630	Transcript	Symbols: ATG8D | autophagy 8d (APG8d) | chr2:2082986-2084882 REVERSE	-0.761049
31.1	cell.organisation	at5g65020	Transcript	Symbols: ANNAT2 | ANNAT2 (Annexin Arabidopsis 2); calcium ion binding / calcium-dependent phospholipid binding | chr5:25973815-25975726 FORWARD	-0.860776
31.1	cell.organisation	at5g45110	Transcript	Symbols: NPR3 | NPR3 (NPR1-LIKE PROTEIN 3); protein binding | chr5:18228910-18231522 FORWARD	-0.789535
31.1	cell.organisation	at4g22240	Transcript	plastid-lipid associated protein PAP, putative | chr4:11765803-11767304 REVERSE	1.4969
31.1	cell.organisation	at3g19050	Transcript	Symbols: POK2 | POK2 (PHRAGMOPLAST ORIENTING KINESIN 2); ATP binding / microtubule motor | chr3:6578047-6590188 FORWARD	0.536925
31.1	cell.organisation	at5g59890	Transcript	Symbols: ADF4, ATADF4 | ADF4 (ACTIN DEPOLYMERIZING FACTOR 4); actin binding | chr5:24122412-24123912 FORWARD	-0.726129
31.1	cell.organisation	at3g05520	Transcript	F-actin capping protein alpha subunit family protein | chr3:1598547-1601437 FORWARD	0.954432
31.1	cell.organisation	at3g53000	Transcript	Symbols: AtPP2-A15 | AtPP2-A15 (Phloem protein 2-A15); carbohydrate binding | chr3:19654068-19656080 FORWARD	0.493788
31.1	cell.organisation	at3g27000	Transcript	Symbols: ARP2, ATARP2, WRM | ARP2 (ACTIN RELATED PROTEIN 2); protein binding / structural constituent of cytoskeleton | chr3:9952563-9955941 REVERSE	1.0876
31.1	cell.organisation	at1g07660	Transcript	histone H4 | chr1:2368837-2369734 FORWARD	1.10716
31.1	cell.organisation	at4g14400	Transcript	Symbols: ACD6 | ACD6 (ACCELERATED CELL DEATH 6); protein binding | chr4:8294446-8298602 FORWARD	2.08893
31.1	cell.organisation	at1g20010	Transcript	Symbols: TUB5 | TUB5; structural constituent of cytoskeleton | chr1:6937795-6940582 REVERSE	0.606162
31.1	cell.organisation	at3g23400	Transcript	plastid-lipid associated protein PAP / fibrillin family protein | chr3:8376444-8378305 REVERSE	0.383591
31.1	cell.organisation	at5g02370	Transcript	kinesin motor protein-related | chr5:503408-507244 FORWARD	1.096
31.1	cell.organisation	at4g29350	Transcript	Symbols: PFN2, PRO2, PRF2 | PFN2 (PROFILIN 2); actin binding / protein binding | chr4:14450008-14451394 FORWARD	0.718342
31.1	cell.organisation	at2g31200	Transcript	Symbols: ADF6, ATADF6 | ADF6 (ACTIN DEPOLYMERIZING FACTOR 6); actin binding | chr2:13293986-13295410 FORWARD	0.72561
31.1	cell.organisation	at2g41370	Transcript	Symbols: BOP2 | BOP2 (BLADE ON PETIOLE2); protein binding | chr2:17237745-17240440 REVERSE	-1.31485
31.1	cell.organisation	at2g38440	Transcript	Symbols: ITB1, SCAR2, DIS3, WAVE4, ATSCAR2 | SCAR2 (SCAR HOMOLOG 2) | chr2:16095329-16101221 FORWARD	-0.797941
31.1	cell.organisation	at2g28840	Transcript	ankyrin repeat family protein | chr2:12378337-12380742 FORWARD	-0.472227
31.1	cell.organisation	at2g35490	Transcript	plastid-lipid associated protein PAP, putative | chr2:14912144-14913877 REVERSE	0.549574
31.1	cell.organisation	at1g35720	Transcript	Symbols: ANNAT1, OXY5, ATOXY5 | ANNAT1 (ANNEXIN ARABIDOPSIS 1); ATP binding / calcium ion binding / calcium-dependent phospholipid binding / copper ion binding / peroxidase/ protein homodimerization | chr1:13225197-13227195 FORWARD	-0.735445
31.1	cell.organisation	at3g12110	Transcript	Symbols: ACT11 | ACT11 (actin-11); structural constituent of cytoskeleton | chr3:3857843-3859798 FORWARD	-0.568998
31.1	cell.organisation	at3g23280	Transcript	zinc finger (C3HC4-type RING finger) family protein / ankyrin repeat family protein | chr3:8321350-8324428 FORWARD	0.718097
31.1	cell.organisation	at3g46000	Transcript	Symbols: ADF2 | ADF2 (ACTIN DEPOLYMERIZING FACTOR 2); actin binding | chr3:16907451-16908999 REVERSE	-0.518035
31.1	cell.organisation	at5g23860	Transcript	Symbols: TUB8 | TUB8; structural constituent of cytoskeleton | chr5:8042876-8044819 FORWARD	1.45487
31.1	cell.organisation	at5g48460	Transcript	fimbrin-like protein, putative | chr5:19636101-19639488 REVERSE	-0.969314
31.1	cell.organisation	at5g20110	Transcript	dynein light chain, putative | chr5:6791487-6793346 REVERSE	1.57651
31.1	cell.organisation	at4g10840	Transcript	kinesin light chain-related | chr4:6656516-6659265 FORWARD	-0.534719
31.1	cell.organisation	at2g37080	Transcript	myosin heavy chain-related | chr2:15581386-15585186 REVERSE	0.888707
31.1	cell.organisation	at1g51110	Transcript	plastid-lipid associated protein PAP / fibrillin family protein | chr1:18935329-18937665 FORWARD	2.37616
31.1	cell.organisation	at1g80350	Transcript	Symbols: ERH3, AAA1, FRA2, LUE1, ATKTN1, KTN1, FRC2, BOT1, FTR | ERH3 (ECTOPIC ROOT HAIR 3); ATP binding / nucleoside-triphosphatase/ nucleotide binding | chr1:30205315-30208226 REVERSE	-0.797104
31.2	cell.division	at5g03340	Transcript	cell division cycle protein 48, putative / CDC48, putative | chr5:809948-813228 REVERSE	-0.490225
31.2	cell.division	at5g40770	Transcript	Symbols: ATPHB3 | ATPHB3 (PROHIBITIN 3) | chr5:16314850-16316719 REVERSE	0.659271
31.2	cell.division	at2g38670	Transcript	Symbols: PECT1 | PECT1 (PHOSPHORYLETHANOLAMINE CYTIDYLYLTRANSFERASE 1); ethanolamine-phosphate cytidylyltransferase | chr2:16168837-16171918 FORWARD	-0.786813
31.2	cell.division	at1g65920	Transcript	regulator of chromosome condensation (RCC1) family protein / zinc finger protein-related | chr1:24525102-24529294 REVERSE	0.964484
31.2	cell.division	at5g12350	Transcript	Ran GTPase binding / chromatin binding / zinc ion binding | chr5:3995342-4000801 FORWARD	-1.34126
31.2	cell.division	at3g52750	Transcript	Symbols: FTSZ2-2 | FTSZ2-2; GTP binding / GTPase/ structural molecule | chr3:19549661-19553014 REVERSE	-1.06204
31.2	cell.division	at3g03790	Transcript	ankyrin repeat family protein / regulator of chromosome condensation (RCC1) family protein | chr3:961997-968149 FORWARD	-0.597838
31.2	cell.division	at3g09840	Transcript	Symbols: CDC48, ATCDC48, CDC48A | CDC48 (CELL DIVISION CYCLE 48); ATPase/ identical protein binding | chr3:3019340-3023052 FORWARD	-0.347556
31.2.5	cell.division.plastid	at1g24490	Transcript	Symbols: ALB4, ARTEMIS | ALB4 (ALBINA 4) | chr1:8682234-8685271 FORWARD	0.536771
31.3	cell.cycle	at4g19600	Transcript	Symbols: CYCT1;4 | CYCT1;4; cyclin-dependent protein kinase | chr4:10672765-10676735 FORWARD	0.63875
31.3	cell.cycle	at3g48750	Transcript	Symbols: CDKA;1, CDC2AAT, CDK2, CDC2, CDC2A, CDKA1 | CDC2 (CELL DIVISION CONTROL 2); cyclin-dependent protein kinase/ kinase/ protein binding / protein kinase | chr3:18071536-18074641 FORWARD	0.589987
31.3	cell.cycle	at2g44740	Transcript	Symbols: CYCP4;1 | CYCP4;1 (cyclin p4;1); cyclin-dependent protein kinase | chr2:18441989-18443399 REVERSE	1.21047
31.3	cell.cycle	at3g21870	Transcript	Symbols: CYCP2;1 | CYCP2;1 (cyclin p2;1); cyclin-dependent protein kinase | chr3:7703866-7704829 REVERSE	0.662699
31.3	cell.cycle	at2g45080	Transcript	Symbols: cycp3;1 | cycp3;1 (cyclin p3;1); cyclin-dependent protein kinase | chr2:18591665-18592455 FORWARD	1.39616
31.3	cell.cycle	at5g27620	Transcript	Symbols: CYCH;1 | CYCH;1 (CYCLIN H;1); cyclin-dependent protein kinase/ protein binding / protein kinase | chr5:9771324-9774875 FORWARD	0.803815
31.3	cell.cycle	at3g50070	Transcript	Symbols: CYCD3;3 | CYCD3;3 (CYCLIN D3;3); cyclin-dependent protein kinase | chr3:18565134-18566780 REVERSE	0.687102
31.3	cell.cycle	at5g10270	Transcript	Symbols: CDKC;1 | CDKC;1 (Cyclin-dependent kinase C;1); kinase | chr5:3221607-3224765 REVERSE	0.568217
31.3.1	cell.cycle.peptidylprolyl isomerase	at2g29960	Transcript	Symbols: CYP5, ATCYP5, CYP19-4 | CYP5 (CYCLOPHILIN 5); peptidyl-prolyl cis-trans isomerase | chr2:12769033-12770579 REVERSE	0.630441
31.3.1	cell.cycle.peptidylprolyl isomerase	at3g56070	Transcript	Symbols: ROC2 | ROC2 (ROTAMASE CYCLOPHILIN 2); cyclosporin A binding / peptidyl-prolyl cis-trans isomerase | chr3:20806749-20808152 REVERSE	1.02773
31.3.1	cell.cycle.peptidylprolyl isomerase	at3g66654	Transcript	peptidyl-prolyl cis-trans isomerase cyclophilin-type family protein | chr3:2088068-2090481 FORWARD	-0.70859
31.3.1	cell.cycle.peptidylprolyl isomerase	at5g58710	Transcript	Symbols: ROC7 | ROC7; peptidyl-prolyl cis-trans isomerase | chr5:23717775-23719765 FORWARD	0.421078
31.4	cell.vesicle transport	at4g34450	Transcript	coatomer gamma-2 subunit, putative / gamma-2 coat protein, putative / gamma-2 COP, putative | chr4:16471835-16477021 FORWARD	0.696041
31.4	cell.vesicle transport	at1g15880	Transcript	Symbols: GOS11, atgos11 | GOS11 (golgi snare 11); SNARE binding | chr1:5458535-5460333 REVERSE	-0.596963
31.4	cell.vesicle transport	at5g54110	Transcript	Symbols: ATMAMI | ATMAMI (ARABIDOPSIS THALIANA MEMBRANE-ASSOCIATED MANNITOL-INDUCED); structural molecule | chr5:21958214-21960601 FORWARD	0.668012
31.4	cell.vesicle transport	at1g64350	Transcript	Symbols: SEH1H | SEH1H; nucleotide binding | chr1:23881512-23883297 FORWARD	0.689904
31.4	cell.vesicle transport	at3g17440	Transcript	Symbols: NPSN13, ATNPSN13 | NPSN13 (NOVEL PLANT SNARE 13) | chr3:5969565-5972502 REVERSE	-0.681534
31.4	cell.vesicle transport	at1g17140	Transcript	tropomyosin-related | chr1:5856573-5858446 REVERSE	0.44484
31.4	cell.vesicle transport	at5g05010	Transcript	clathrin adaptor complexes medium subunit-related | chr5:1476583-1480197 FORWARD	0.657062
31.4	cell.vesicle transport	at4g11380	Transcript	beta-adaptin, putative | chr4:6920501-6925969 FORWARD	-0.909329
31.4	cell.vesicle transport	at1g79590	Transcript	Symbols: SYP52, ATSYP52 | SYP52 (SYNTAXIN OF PLANTS 52); SNAP receptor | chr1:29946296-29948565 FORWARD	-0.610708
31.4	cell.vesicle transport	at1g08560	Transcript	Symbols: SYP111, KN, ATSYP111 | SYP111 (SYNTAXIN OF PLANTS 111); SNAP receptor | chr1:2709632-2710912 REVERSE	1.79596
31.4	cell.vesicle transport	at3g29400	Transcript	Symbols: ATEXO70E1 | ATEXO70E1 (exocyst subunit EXO70 family protein E1); protein binding | chr3:11297283-11299620 REVERSE	-1.22951
31.4	cell.vesicle transport	at3g29100	Transcript	Symbols: VTI13, ATVTI13 | VTI13; SNARE binding / receptor | chr3:11075836-11077540 REVERSE	-0.487992
33.1	development.storage proteins	at2g39220	Transcript	Symbols: PLP6, PLA IIB | PLP6 (PATATIN-LIKE PROTEIN 6); nutrient reservoir | chr2:16374896-16377020 REVERSE	0.785109
33.1	development.storage proteins	at3g63200	Transcript	Symbols: PLP9, PLA IIIB | PLP9 (PATATIN-LIKE PROTEIN 9); nutrient reservoir | chr3:23345902-23347564 FORWARD	1.53974
33.1	development.storage proteins	at1g07750	Transcript	cupin family protein | chr1:2404037-2405943 REVERSE	-0.59485
33.1	development.storage proteins	at1g03890	Transcript	cupin family protein | chr1:989198-991020 FORWARD	-1.11368
33.1	development.storage proteins	at2g26560	Transcript	Symbols: PLP2, PLA IIA, PLA2A | PLA2A (PHOSPHOLIPASE A 2A); lipase/ nutrient reservoir | chr2:11293769-11295806 REVERSE	0.831796
33.2	development.late embryogenesis abundant	at1g52690	Transcript	late embryogenesis abundant protein, putative / LEA protein, putative | chr1:19619745-19620844 FORWARD	-0.781036
33.2	development.late embryogenesis abundant	at4g02380	Transcript	Symbols: SAG21, AtLEA5 | SAG21 (SENESCENCE-ASSOCIATED GENE 21) | chr4:1046204-1046997 REVERSE	-1.26475
33.2	development.late embryogenesis abundant	at1g01470	Transcript	Symbols: LEA14, LSR3 | LEA14 (LATE EMBRYOGENESIS ABUNDANT 14) | chr1:172146-172948 REVERSE	0.390594
33.99	development.unspecified	at2g37650	Transcript	scarecrow-like transcription factor 9 (SCL9) | chr2:15792623-15795235 FORWARD	1.12759
33.99	development.unspecified	at1g32510	Transcript	Symbols: anac011 | anac011 (Arabidopsis NAC domain containing protein 11); transcription factor | chr1:11757000-11758118 FORWARD	-1.06078
33.99	development.unspecified	at2g38670	Transcript	Symbols: PECT1 | PECT1 (PHOSPHORYLETHANOLAMINE CYTIDYLYLTRANSFERASE 1); ethanolamine-phosphate cytidylyltransferase | chr2:16168837-16171918 FORWARD	-0.786813
33.99	development.unspecified	at2g34040	Transcript	apoptosis inhibitory 5 (API5) family protein | chr2:14377734-14382494 REVERSE	1.0034
33.99	development.unspecified	at2g19580	Transcript	Symbols: TET2 | TET2 (TETRASPANIN2) | chr2:8472134-8475153 REVERSE	-0.883387
33.99	development.unspecified	at3g28050	Transcript	nodulin MtN21 family protein | chr3:10442814-10445398 FORWARD	0.826988
33.99	development.unspecified	at1g22160	Transcript	senescence-associated protein-related | chr1:7823149-7823971 FORWARD	0.834624
33.99	development.unspecified	at5g07050	Transcript	LOCATED IN: membrane; CONTAINS InterPro DOMAIN/s: Protein of unknown function DUF6, transmembrane (InterPro:IPR000620); BEST Arabidopsis thaliana protein match is: nodulin MtN21 family protein (TAIR:AT2G40900.1); Has 2288 Blast hits to 2270 proteins in 280 species: Archae - 23; Bacteria - 774; Metazoa - 5; Fungi - 0; Plants - 641; Viruses - 0; Other Eukaryotes - 845 (source: NCBI BLink). | chr5:2…	-1.21897
33.99	development.unspecified	at3g49660	Transcript	transducin family protein / WD-40 repeat family protein | chr3:18413613-18415579 FORWARD	0.904065
33.99	development.unspecified	at1g28330	Transcript	Symbols: DYL1 | DYL1 (DORMANCY-ASSOCIATED PROTEIN-LIKE 1) | chr1:9933909-9935264 REVERSE	-0.741238
33.99	development.unspecified	at1g71840	Transcript	transducin family protein / WD-40 repeat family protein | chr1:27022218-27024551 FORWARD	0.875497
33.99	development.unspecified	at5g16750	Transcript	Symbols: TOZ | TOZ (TORMOZEMBRYO DEFECTIVE); nucleotide binding | chr5:5504346-5509343 REVERSE	0.597947
33.99	development.unspecified	at1g17140	Transcript	tropomyosin-related | chr1:5856573-5858446 REVERSE	0.44484
33.99	development.unspecified	at1g47530	Transcript	ripening-responsive protein, putative | chr1:17451680-17454421 FORWARD	0.96402
33.99	development.unspecified	at1g21460	Transcript	nodulin MtN3 family protein | chr1:7511850-7513361 REVERSE	-0.897496
33.99	development.unspecified	at2g21150	Transcript	Symbols: XCT | XCT (XAP5 CIRCADIAN TIMEKEEPER) | chr2:9065338-9068093 FORWARD	-0.56155
33.99	development.unspecified	at1g48410	Transcript	Symbols: AGO1 | AGO1 (ARGONAUTE 1); endoribonuclease/ miRNA binding / protein binding / siRNA binding | chr1:17886098-17892586 REVERSE	1.75491
33.99	development.unspecified	at1g69490	Transcript	Symbols: NAP, ANAC029, ATNAP | NAP (NAC-like, activated by AP3/PI); transcription factor | chr1:26122139-26123421 FORWARD	-1.09377
33.99	development.unspecified	at1g02140	Transcript	Symbols: MEE63, MAGO, HAP1 | MAGO (MAGO NASHI); protein binding | chr1:403190-404456 REVERSE	-0.510152
33.99	development.unspecified	at1g21140	Transcript	nodulin, putative | chr1:7404383-7405281 FORWARD	-1.09054
33.99	development.unspecified	at5g20700	Transcript	senescence-associated protein-related | chr5:7005844-7007117 REVERSE	-1.01038
33.99	development.unspecified	at3g21540	Transcript	transducin family protein / WD-40 repeat family protein | chr3:7585946-7590856 REVERSE	-0.621487
33.99	development.unspecified	at5g58230	Transcript	Symbols: MSI1, MEE70, ATMSI1 | MSI1 (MULTICOPY SUPRESSOR OF IRA1); protein binding | chr5:23556012-23558245 FORWARD	-0.382575
33.99	development.unspecified	at5g66040	Transcript	Symbols: STR16 | STR16 (SULFURTRANSFERASE PROTEIN 16) | chr5:26410520-26411355 FORWARD	-1.53814
33.99	development.unspecified	at1g75500	Transcript	nodulin MtN21 family protein | chr1:28337785-28340241 REVERSE	0.520014
33.99	development.unspecified	at5g48850	Transcript	Symbols: ATSDI1 | ATSDI1 (SULPHUR DEFICIENCY-INDUCED 1); binding | chr5:19805437-19807759 REVERSE	1.33274
33.99	development.unspecified	at3g44735	Transcript	Symbols: PSK1, ATPSK3 | PSK1; growth factor | chr3:16291194-16292152 REVERSE	-0.905518
33.99	development.unspecified	at2g27550	Transcript	Symbols: ATC | ATC (ARABIDOPSIS THALIANA CENTRORADIALIS); phosphatidylethanolamine binding | chr2:11773251-11774681 FORWARD	1.1857
33.99	development.unspecified	at2g02560	Transcript	Symbols: CAND1, ATCAND1, ETA2, TIP120, HVE | CAND1 (CULLIN-ASSOCIATED AND NEDDYLATION DISSOCIATED); binding | chr2:689788-697596 FORWARD	-0.754473
33.99	development.unspecified	at1g79840	Transcript	Symbols: GL2 | GL2 (GLABRA 2); DNA binding / transcription factor | chr1:30037415-30041091 FORWARD	0.898728
33.99	development.unspecified	at1g32400	Transcript	Symbols: TOM2A | TOM2A (TOBAMOVIRUS MULTIPLICATION 2A); protein binding | chr1:11689106-11691531 REVERSE	-0.357881
33.99	development.unspecified	at1g65480	Transcript	Symbols: FT | FT (FLOWERING LOCUS T); phosphatidylethanolamine binding / protein binding | chr1:24331428-24333934 FORWARD	3.10751
33.99	development.unspecified	at5g65380	Transcript	ripening-responsive protein, putative | chr5:26122989-26126439 REVERSE	-1.05572
33.99	development.unspecified	at4g24220	Transcript	Symbols: VEP1, AWI31 | VEP1 (VEIN PATTERNING 1); binding / catalytic | chr4:12564945-12566755 FORWARD	-0.723735
33.99	development.unspecified	at3g22550	Transcript	senescence-associated protein-related | chr3:7991646-7993454 REVERSE	-0.679458
33.99	development.unspecified	at4g29860	Transcript	Symbols: EMB2757, TAN | EMB2757 (EMBRYO DEFECTIVE 2757); nucleotide binding | chr4:14601698-14605796 REVERSE	-3.30464
33.99	development.unspecified	at3g54220	Transcript	Symbols: SCR, SGR1 | SCR (SCARECROW); protein binding / protein homodimerization/ sequence-specific DNA binding / transcription factor | chr3:20070158-20072780 FORWARD	1.04083
33.99	development.unspecified	at3g48740	Transcript	nodulin MtN3 family protein | chr3:18052466-18054755 REVERSE	-0.615349
33.99	development.unspecified	at5g45160	Transcript	root hair defective 3 GTP-binding (RHD3) family protein | chr5:18264717-18270283 FORWARD	1.12368
33.99	development.unspecified	at3g48140	Transcript	senescence-associated protein, putative | chr3:17778356-17779549 FORWARD	-1.00737
33.99	development.unspecified	at3g61790	Transcript	seven in absentia (SINA) family protein | chr3:22871791-22873786 REVERSE	2.00787
33.99	development.unspecified	at5g14930	Transcript	Symbols: SAG101 | SAG101 (SENESCENCE-ASSOCIATED GENE 101); carboxylesterase/ triacylglycerol lipase | chr5:4828641-4830955 FORWARD	0.794068
33.99	development.unspecified	at1g80350	Transcript	Symbols: ERH3, AAA1, FRA2, LUE1, ATKTN1, KTN1, FRC2, BOT1, FTR | ERH3 (ECTOPIC ROOT HAIR 3); ATP binding / nucleoside-triphosphatase/ nucleotide binding | chr1:30205315-30208226 REVERSE	-0.797104
34.1	transport.p- and v-ATPases	at5g55290	Transcript	ATP synthase subunit H family protein | chr5:22422887-22424268 REVERSE	-0.577502
34.1	transport.p- and v-ATPases	at2g21410	Transcript	Symbols: VHA-A2 | VHA-A2 (VACUOLAR PROTON ATPASE A2); ATPase | chr2:9162620-9168452 FORWARD	-0.31479
34.1	transport.p- and v-ATPases	at1g78900	Transcript	Symbols: VHA-A | VHA-A (VACUOLAR ATP SYNTHASE SUBUNIT A); ATP binding / hydrogen ion transporting ATP synthase, rotational mechanism / hydrolase, acting on acid anhydrides, catalyzing transmembrane movement of substances / proton-transporting ATPase, rotational mechanism | chr1:29660184-29664951 FORWARD	-0.684407
34.1	transport.p- and v-ATPases	at3g01390	Transcript	Symbols: VMA10, AVMA10 | VMA10 (VACUOLAR MEMBRANE ATPASE 10); hydrogen ion transporting ATP synthase, rotational mechanism | chr3:149999-151539 REVERSE	-0.325847
34.1.1	transport.p- and v-ATPases.H+-transporting two-sector ATPase	at1g64200	Transcript	Symbols: VHA-E3 | VHA-E3 (VACUOLAR H+-ATPASE SUBUNIT E ISOFORM 3); proton-transporting ATPase, rotational mechanism | chr1:23828526-23830002 REVERSE	3.14666
34.1.1	transport.p- and v-ATPases.H+-transporting two-sector ATPase	at1g19910	Transcript	Symbols: AVA-P2, AVA-2PE, ATVHA-C2 | AVA-P2; ATPase/ proton-transporting ATPase, rotational mechanism | chr1:6913229-6914594 FORWARD	-0.678528
34.1.1	transport.p- and v-ATPases.H+-transporting two-sector ATPase	at4g02620	Transcript	vacuolar ATPase subunit F family protein | chr4:1149248-1151346 REVERSE	-0.390518
34.1.1	transport.p- and v-ATPases.H+-transporting two-sector ATPase	at3g28710	Transcript	H+-transporting two-sector ATPase, putative | chr3:10772903-10775727 REVERSE	-0.381529
34.1.1.1	transport.p- and v-ATPases.H+-transporting two-sector ATPase.subunit B	at4g38510	Transcript	vacuolar ATP synthase subunit B, putative / V-ATPase B subunit, putative / vacuolar proton pump B subunit, putative / V-ATPase 57 kDa subunit, putative | chr4:18010812-18015001 REVERSE	-0.794011
34.1.1.2	transport.p- and v-ATPases.H+-transporting two-sector ATPase.subunit C	at2g25610	Transcript	H+-transporting two-sector ATPase, C subunit family protein | chr2:10901291-10902531 REVERSE	-2.26601
34.1.2	transport.p- and v-ATPases.H+-exporting ATPase	at2g18960	Transcript	Symbols: AHA1, PMA, OST2 | AHA1 (ARABIDOPSIS H+ ATPASE 1); ATPase/ hydrogen-exporting ATPase, phosphorylative mechanism / protein binding | chr2:8221631-8227622 FORWARD	-0.451489
34.2	transporter.sugars	at5g61520	Transcript	hexose transporter, putative | chr5:24739026-24741273 REVERSE	0.769953
34.2	transporter.sugars	at5g18840	Transcript	sugar transporter, putative | chr5:6282881-6286707 FORWARD	1.73921
34.2	transporter.sugars	at4g16480	Transcript	Symbols: ATINT4, INT4 | INT4 (INOSITOL TRANSPORTER 4); carbohydrate transmembrane transporter/ myo-inositol:hydrogen symporter/ sugar:hydrogen symporter | chr4:9291119-9293203 FORWARD	0.94195
34.2	transporter.sugars	at5g16150	Transcript	Symbols: GLT1, PGLCT | PGLCT (PLASTIDIC GLC TRANSLOCATOR); carbohydrate transmembrane transporter/ sugar:hydrogen symporter | chr5:5272557-5275815 FORWARD	-0.700866
34.2	transporter.sugars	at2g43330	Transcript	Symbols: ATINT1, INT1 | INT1 (INOSITOL TRANSPORTER 1); carbohydrate transmembrane transporter/ myo-inositol:hydrogen symporter/ sugar:hydrogen symporter | chr2:18000854-18004083 FORWARD	-0.669547
34.2	transporter.sugars	at2g48020	Transcript	sugar transporter, putative | chr2:19644255-19647180 FORWARD	-0.602683
34.2	transporter.sugars	at1g54730	Transcript	sugar transporter, putative | chr1:20424471-20430051 FORWARD	-0.738396
34.2	transporter.sugars	at1g34580	Transcript	monosaccharide transporter, putative | chr1:12660551-12663870 FORWARD	1.49698
34.2	transporter.sugars	at5g59250	Transcript	sugar transporter family protein | chr5:23903892-23906977 FORWARD	-0.376645
34.2	transporter.sugars	at1g75220	Transcript	integral membrane protein, putative | chr1:28229157-28232831 REVERSE	-0.919572
34.2	transporter.sugars	at3g19940	Transcript	sugar transporter, putative | chr3:6938211-6939975 FORWARD	2.22118
34.2	transporter.sugars	at4g35300	Transcript	Symbols: TMT2 | TMT2 (TONOPLAST MONOSACCHARIDE TRANSPORTER2); carbohydrate transmembrane transporter/ nucleoside transmembrane transporter/ sugar:hydrogen symporter | chr4:16796256-16799553 REVERSE	0.490242
34.3	transport.amino acids	at3g13620	Transcript	amino acid permease family protein | chr3:4450745-4452624 REVERSE	0.741495
34.3	transport.amino acids	at4g38250	Transcript	amino acid transporter family protein | chr4:17935402-17937068 FORWARD	-1.06621
34.3	transport.amino acids	at2g36590	Transcript	Symbols: ProT3, ATPROT3 | ProT3 (PROLINE TRANSPORTER 3); L-proline transmembrane transporter/ amino acid transmembrane transporter | chr2:15343006-15345337 REVERSE	-0.739342
34.3	transport.amino acids	at1g58030	Transcript	Symbols: CAT2 | CAT2 (CATIONIC AMINO ACID TRANSPORTER 2); amino acid transmembrane transporter | chr1:21464001-21468420 REVERSE	-0.700279
34.3	transport.amino acids	at5g41800	Transcript	amino acid transporter family protein | chr5:16733773-16735991 FORWARD	-0.782947
34.3	transport.amino acids	at5g49630	Transcript	Symbols: AAP6 | AAP6 (AMINO ACID PERMEASE 6); acidic amino acid transmembrane transporter/ amino acid transmembrane transporter/ neutral amino acid transmembrane transporter | chr5:20142470-20146498 REVERSE	1.28966
34.3	transport.amino acids	at3g30390	Transcript	amino acid transporter family protein | chr3:11976837-11979621 REVERSE	-0.621688
34.3	transport.amino acids	at3g56200	Transcript	amino acid transporter family protein | chr3:20850029-20852027 FORWARD	-1.24458
34.4	transport.nitrate	at1g69850	Transcript	Symbols: ATNRT1:2, NTL1 | ATNRT1:2 (ARABIDOPSIS THALIANA NITRATE TRANSPORTER 1:2); calcium ion binding / transporter | chr1:26296676-26300472 REVERSE	0.947891
34.4	transport.nitrate	at1g12110	Transcript	Symbols: NRT1.1, CHL1-1, NRT1, B-1, ATNRT1, CHL1 | NRT1.1; nitrate transmembrane transporter/ transporter | chr1:4105233-4109545 FORWARD	-0.828943
34.4	transport.nitrate	at3g21670	Transcript	nitrate transporter (NTP3) | chr3:7626757-7629151 REVERSE	-0.665705
34.4	transport.nitrate	at2g26690	Transcript	nitrate transporter (NTP2) | chr2:11347147-11350993 REVERSE	-1.08083
34.5	transport.ammonium	at1g64780	Transcript	Symbols: ATAMT1;2, AMT1;2 | ATAMT1;2 (AMMONIUM TRANSPORTER 1;2); ammonium transmembrane transporter | chr1:24060770-24062630 REVERSE	0.478379
34.5	transport.ammonium	at4g13510	Transcript	Symbols: AMT1;1, ATAMT1, ATAMT1;1 | AMT1;1 (AMMONIUM TRANSPORTER 1;1); ammonium transmembrane transporter | chr4:7858183-7859918 FORWARD	0.634194
34.6	transport.sulphate	at3g51895	Transcript	Symbols: SULTR3;1, AST12 | SULTR3;1 (SULFATE TRANSPORTER 3;1); secondary active sulfate transmembrane transporter/ sulfate transmembrane transporter/ transporter | chr3:19251287-19255760 REVERSE	-1.72978
34.6	transport.sulphate	at1g77990	Transcript	Symbols: AST56, SULTR2;2 | AST56; sulfate transmembrane transporter | chr1:29317899-29323352 REVERSE	1.19797
34.7	transport.phosphate	at3g54700	Transcript	carbohydrate transmembrane transporter/ phosphate transmembrane transporter/ sugar:hydrogen symporter | chr3:20248425-20250070 REVERSE	1.4661
34.8	transport.metabolite transporters at the envelope membrane	at3g17430	Transcript	phosphate translocator-related | chr3:5965923-5969233 FORWARD	0.760332
34.8	transport.metabolite transporters at the envelope membrane	at5g33320	Transcript	Symbols: CUE1, PPT, ARAPPT | CUE1 (CAB UNDEREXPRESSED 1); antiporter/ triose-phosphate transmembrane transporter | chr5:12588838-12591748 FORWARD	1.38645
34.8	transport.metabolite transporters at the envelope membrane	at1g61800	Transcript	Symbols: GPT2 | GPT2; antiporter/ glucose-6-phosphate transmembrane transporter | chr1:22824440-22826774 FORWARD	1.32031
34.8	transport.metabolite transporters at the envelope membrane	at1g77610	Transcript	glucose-6-phosphate/phosphate translocator-related | chr1:29165210-29167773 FORWARD	-1.02296
34.8	transport.metabolite transporters at the envelope membrane	at1g06470	Transcript	phosphate translocator-related | chr1:1969729-1973767 FORWARD	-0.614639
34.8	transport.metabolite transporters at the envelope membrane	at5g17520	Transcript	Symbols: RCP1, MEX1 | RCP1 (ROOT CAP 1); maltose transmembrane transporter | chr5:5772583-5775345 REVERSE	0.576775
34.8	transport.metabolite transporters at the envelope membrane	at3g08580	Transcript	Symbols: AAC1 | AAC1 (ADP/ATP CARRIER 1); ATP:ADP antiporter/ binding | chr3:2605442-2607573 REVERSE	-0.534005
34.9	transport.metabolite transporters at the mitochondrial membrane	at5g41685	Transcript	mitochondrial import receptor subunit TOM7 / translocase of outer membrane 7 kDa subunit (TOM7.1) | chr5:16669149-16669723 REVERSE	0.916569
34.9	transport.metabolite transporters at the mitochondrial membrane	at4g27940	Transcript	Symbols: ATMTM1, MTM1 | mitochondrial substrate carrier family protein | chr4:13904474-13907245 FORWARD	-0.99168
34.10	transport.nucleotides	at1g44750	Transcript	Symbols: ATPUP11 | ATPUP11; purine transmembrane transporter | chr1:16892639-16895465 FORWARD	-0.885947
34.10	transport.nucleotides	at1g28230	Transcript	Symbols: PUP1, ATPUP1 | PUP1 (PURINE PERMEASE 1); purine nucleoside transmembrane transporter/ purine transmembrane transporter | chr1:9862073-9864606 REVERSE	-2.9038
34.10	transport.nucleotides	at4g18190	Transcript	Symbols: ATPUP6 | ATPUP6; purine transmembrane transporter | chr4:10067810-10069338 FORWARD	0.452521
34.10	transport.nucleotides	at4g18220	Transcript	purine permease family protein | chr4:10078768-10080109 FORWARD	-1.24068
34.12	transport.metal	at2g39450	Transcript	Symbols: MTP11, ATMTP11 | MTP11; cation transmembrane transporter/ manganese ion transmembrane transporter/ manganese:hydrogen antiporter | chr2:16471632-16473818 REVERSE	-0.455529
34.12	transport.metal	at3g51860	Transcript	Symbols: CAX3, ATHCX1, CAX1-LIKE, ATCAX3 | CAX3 (CATION EXCHANGER 3); calcium:cation antiporter/ calcium:hydrogen antiporter/ cation:cation antiporter | chr3:19239427-19242913 FORWARD	-0.684855
34.12	transport.metal	at2g47600	Transcript	Symbols: ATMHX, MHX1, ATMHX1 | ATMHX (ARABIDOPSIS THALIANA MAGNESIUM/PROTON EXCHANGER); calcium:sodium antiporter/ cation:cation antiporter | chr2:19524160-19527413 REVERSE	0.47502
34.12	transport.metal	at3g58060	Transcript	cation efflux family protein / metal tolerance protein, putative (MTPc3) | chr3:21497778-21499676 REVERSE	-0.515473
34.12	transport.metal	at2g23150	Transcript	Symbols: NRAMP3, ATNRAMP3 | NRAMP3 (NATURAL RESISTANCE-ASSOCIATED MACROPHAGE PROTEIN 3); inorganic anion transmembrane transporter/ manganese ion transmembrane transporter/ metal ion transmembrane transporter | chr2:9856192-9858574 REVERSE	-0.565759
34.12	transport.metal	at2g37920	Transcript	Symbols: emb1513 | emb1513 (embryo defective 1513); copper ion transmembrane transporter | chr2:15868580-15870071 REVERSE	0.706814
34.12	transport.metal	at5g44790	Transcript	Symbols: RAN1, HMA7 | RAN1 (RESPONSIVE-TO-ANTAGONIST 1); ATPase, coupled to transmembrane movement of ions, phosphorylative mechanism / copper ion transmembrane transporter | chr5:18075610-18079988 REVERSE	-0.500856
34.12	transport.metal	at5g53550	Transcript	Symbols: YSL3, ATYSL3 | YSL3 (YELLOW STRIPE LIKE 3); oligopeptide transporter | chr5:21756038-21758917 FORWARD	2.07104
34.12	transport.metal	at1g51610	Transcript	cation efflux family protein / metal tolerance protein, putative (MTPc4) | chr1:19136251-19139918 FORWARD	0.498828
34.13	transport.peptides and oligopeptides	at1g32450	Transcript	Symbols: NRT1.5 | NRT1.5 (NITRATE TRANSPORTER 1.5); nitrate transmembrane transporter/ transporter | chr1:11715150-11719970 REVERSE	-0.996097
34.13	transport.peptides and oligopeptides	at1g52190	Transcript	proton-dependent oligopeptide transport (POT) family protein | chr1:19434509-19438971 FORWARD	1.34294
34.13	transport.peptides and oligopeptides	at4g10770	Transcript	Symbols: ATOPT7, OPT7 | OPT7 (OLIGOPEPTIDE TRANSPORTER 7); oligopeptide transporter | chr4:6628404-6632599 REVERSE	-0.748748
34.14	transport.unspecified cations	at1g78560	Transcript	bile acid:sodium symporter family protein | chr1:29546605-29548824 REVERSE	-0.622625
34.14	transport.unspecified cations	at3g05030	Transcript	Symbols: NHX2, ATNHX2 | NHX2 (SODIUM HYDROGEN EXCHANGER 2); sodium ion transmembrane transporter/ sodium:hydrogen antiporter | chr3:1393298-1396784 REVERSE	-0.495396
34.14	transport.unspecified cations	at2g01980	Transcript	Symbols: SOS1, ATSOS1, ATNHX7 | SOS1 (SALT OVERLY SENSITIVE 1); sodium:hydrogen antiporter | chr2:457010-463326 FORWARD	-0.561638
34.14	transport.unspecified cations	at5g64560	Transcript	magnesium transporter CorA-like family protein (MRS2-2) | chr5:25806769-25809641 REVERSE	-0.406879
34.15	transport.potassium	at2g35060	Transcript	Symbols: KUP11 | KUP11; potassium ion transmembrane transporter | chr2:14775063-14778870 REVERSE	-0.600899
34.15	transport.potassium	at5g09400	Transcript	Symbols: KUP7 | KUP7; potassium ion transmembrane transporter | chr5:2916216-2920759 FORWARD	-0.615832
34.15	transport.potassium	at4g18290	Transcript	Symbols: KAT2 | KAT2 (POTASSIUM CHANNEL IN ARABIDOPSIS THALIANA 2); cyclic nucleotide binding / inward rectifier potassium channel | chr4:10115418-10118599 FORWARD	-1.21268
34.15	transport.potassium	at2g19600	Transcript	Symbols: ATKEA4, KEA4 | ATKEA4; potassium ion transmembrane transporter/ potassium:hydrogen antiporter | chr2:8479198-8483830 FORWARD	1.765
34.15	transport.potassium	at4g13420	Transcript	Symbols: HAK5, ATHAK5 | HAK5 (HIGH AFFINITY K+ TRANSPORTER 5); potassium ion transmembrane transporter/ potassium:sodium symporter | chr4:7796850-7802251 REVERSE	4.12231
34.16	transport.ABC transporters and multidrug resistance systems	at1g02520	Transcript	Symbols: PGP11 | PGP11 (P-GLYCOPROTEIN 11); ATPase, coupled to transmembrane movement of substances | chr1:524134-528745 FORWARD	1.04162
34.16	transport.ABC transporters and multidrug resistance systems	at3g47780	Transcript	Symbols: ATATH6, ATH6 | ATATH6; ATPase, coupled to transmembrane movement of substances / transporter | chr3:17624479-17629013 FORWARD	0.932983
34.16	transport.ABC transporters and multidrug resistance systems	at4g33460	Transcript	Symbols: ATNAP13, EMB2751 | ATNAP13; transporter | chr4:16098070-16100266 REVERSE	0.679871
34.16	transport.ABC transporters and multidrug resistance systems	at1g54350	Transcript	ABC transporter family protein | chr1:20286882-20290401 FORWARD	-0.679322
34.16	transport.ABC transporters and multidrug resistance systems	at5g06530	Transcript	ABC transporter family protein | chr5:1989747-1994824 REVERSE	1.37591
34.16	transport.ABC transporters and multidrug resistance systems	at4g31390	Transcript	ABC1 family protein | chr4:15233075-15237109 FORWARD	-0.641831
34.16	transport.ABC transporters and multidrug resistance systems	at5g39040	Transcript	Symbols: ATTAP2, TAP2 | ATTAP2; ATPase, coupled to transmembrane movement of substances / transporter | chr5:15625578-15629802 FORWARD	0.859155
34.16	transport.ABC transporters and multidrug resistance systems	at3g25620	Transcript	ABC transporter family protein | chr3:9316074-9319568 REVERSE	-0.621461
34.16	transport.ABC transporters and multidrug resistance systems	at3g21250	Transcript	Symbols: ATMRP6, MRP6 | ATMRP6; ATPase, coupled to transmembrane movement of substances | chr3:7457433-7462734 REVERSE	-0.730148
34.16	transport.ABC transporters and multidrug resistance systems	at1g15520	Transcript	Symbols: PDR12, ATPDR12 | PDR12 (PLEIOTROPIC DRUG RESISTANCE 12); ATPase, coupled to transmembrane movement of substances | chr1:5331858-5338326 REVERSE	1.32415
34.16	transport.ABC transporters and multidrug resistance systems	at1g67940	Transcript	Symbols: ATNAP3 | ATNAP3; transporter | chr1:25477670-25478803 FORWARD	0.447478
34.16	transport.ABC transporters and multidrug resistance systems	at1g64550	Transcript	Symbols: ATGCN3 | ATGCN3; transporter | chr1:23968779-23973614 FORWARD	-0.433949
34.18	transport.unspecified anions	at5g49890	Transcript	Symbols: CLC-C, ATCLC-C | CLC-C (CHLORIDE CHANNEL C); anion channel/ voltage-gated chloride channel | chr5:20288119-20292350 REVERSE	-0.503623
34.19.1	transport.Major Intrinsic Proteins.PIP	at3g53420	Transcript	Symbols: PIP2A, PIP2, PIP2;1 | PIP2A (PLASMA MEMBRANE INTRINSIC PROTEIN 2A); water channel | chr3:19803655-19805713 REVERSE	-1.37586
34.19.1	transport.Major Intrinsic Proteins.PIP	at2g37170	Transcript	Symbols: PIP2B, PIP2;2 | PIP2B (PLASMA MEMBRANE INTRINSIC PROTEIN 2); water channel | chr2:15613402-15614857 REVERSE	-1.43297
34.19.1	transport.Major Intrinsic Proteins.PIP	at4g35100	Transcript	Symbols: PIP3, PIP3A, PIP2;7, SIMIP | PIP3 (PLASMA MEMBRANE INTRINSIC PROTEIN 3); water channel | chr4:16708598-16710248 FORWARD	0.633832
34.19.3	transport.Major Intrinsic Proteins.NIP	at1g80760	Transcript	Symbols: NIP6;1, NIP6, NLM7 | NIP6;1 (NOD26-LIKE INTRINSIC PROTEIN 6;1); boron transporter/ glycerol transmembrane transporter/ urea transmembrane transporter/ water channel/ water transporter | chr1:30350539-30352208 REVERSE	1.16786
34.19.4	transport.Major Intrinsic Proteins.SIP	at3g04090	Transcript	Symbols: SIP1;1, SIP1A | SIP1A (SMALL AND BASIC INTRINSIC PROTEIN 1A); water channel | chr3:1072092-1074160 REVERSE	-0.451193
34.21	transport.calcium	at3g51860	Transcript	Symbols: CAX3, ATHCX1, CAX1-LIKE, ATCAX3 | CAX3 (CATION EXCHANGER 3); calcium:cation antiporter/ calcium:hydrogen antiporter/ cation:cation antiporter | chr3:19239427-19242913 FORWARD	-0.684855
34.21	transport.calcium	at4g03560	Transcript	Symbols: ATTPC1, TPC1, ATCCH1, FOU2 | ATTPC1 (TWO-PORE CHANNEL 1); calcium channel/ voltage-gated calcium channel | chr4:1580056-1585966 FORWARD	-0.536077
34.22	transport.cyclic nucleotide or calcium regulated channels	at5g54250	Transcript	Symbols: ATCNGC4, CNGC4, HLM1, DND2 | ATCNGC4 (CYCLIC NUCLEOTIDE-GATED CATION CHANNEL 4); calmodulin binding / cation channel/ cation transmembrane transporter/ cyclic nucleotide binding | chr5:22025553-22030060 REVERSE	-0.81363
34.22	transport.cyclic nucleotide or calcium regulated channels	at5g53130	Transcript	Symbols: CNGC1, ATCNGC1 | CNGC1 (CYCLIC NUCLEOTIDE GATED CHANNEL 1); calmodulin binding / cation channel/ cyclic nucleotide binding / intracellular cyclic nucleotide activated cation channel/ inward rectifier potassium channel | chr5:21537721-21541029 REVERSE	1.1782
34.22	transport.cyclic nucleotide or calcium regulated channels	at2g28260	Transcript	Symbols: ATCNGC15, CNGC15 | ATCNGC15; calmodulin binding / cation channel/ cyclic nucleotide binding | chr2:12049989-12052453 FORWARD	0.847422
34.99	transport.misc	at2g20840	Transcript	secretory carrier membrane protein (SCAMP) family protein | chr2:8971712-8974485 REVERSE	0.495679
34.99	transport.misc	at5g13750	Transcript	Symbols: ZIFL1 | ZIFL1 (ZINC INDUCED FACILITATOR-like 1); tetracycline:hydrogen antiporter | chr5:4438200-4441579 FORWARD	-0.704788
34.99	transport.misc	at5g65980	Transcript	auxin efflux carrier family protein | chr5:26392444-26394232 FORWARD	-0.822378
34.99	transport.misc	at2g36950	Transcript	heavy-metal-associated domain-containing protein | chr2:15515133-15516931 FORWARD	-0.604111
34.99	transport.misc	at5g62890	Transcript	permease, putative | chr5:25243417-25247377 FORWARD	1.02056
34.99	transport.misc	at4g25640	Transcript	MATE efflux family protein | chr4:13076715-13079052 REVERSE	1.17093
34.99	transport.misc	at5g58070	Transcript	Symbols: ATTIL, TIL | TIL (TEMPERATURE-INDUCED LIPOCALIN); binding / transporter | chr5:23500061-23501209 REVERSE	-0.985034
34.99	transport.misc	at4g09160	Transcript	SEC14 cytosolic factor family protein / phosphoglyceride transfer family protein | chr4:5839683-5842394 FORWARD	-0.394717
34.99	transport.misc	at2g21520	Transcript	transporter | chr2:9215916-9219208 FORWARD	-0.363397
34.99	transport.misc	at5g54750	Transcript	transport protein particle (TRAPP) component Bet3, putative | chr5:22241481-22243721 FORWARD	-0.483129
34.99	transport.misc	at1g58340	Transcript	Symbols: ZF14 | ZF14; antiporter/ drug transporter/ transporter | chr1:21653008-21655439 FORWARD	0.651375
34.99	transport.misc	at1g26690	Transcript	emp24/gp25L/p24 family protein | chr1:9224145-9225775 REVERSE	-0.34307
34.99	transport.misc	at1g71090	Transcript	auxin efflux carrier family protein | chr1:26812212-26814130 FORWARD	1.46869
34.99	transport.misc	at1g12950	Transcript	MATE efflux family protein | chr1:4419770-4422638 FORWARD	1.25309
35.1	not assigned.no ontology	at3g17640	Transcript	leucine-rich repeat family protein | chr3:6032393-6033583 FORWARD	0.819216
35.1	not assigned.no ontology	at2g16860	Transcript	GCIP-interacting family protein | chr2:7303919-7306671 REVERSE	0.754112
35.1	not assigned.no ontology	at4g01040	Transcript	glycosyl hydrolase family 18 protein | chr4:453369-455548 FORWARD	1.11121
35.1	not assigned.no ontology	at2g35760	Transcript	integral membrane family protein | chr2:15031923-15033307 FORWARD	-0.79235
35.1	not assigned.no ontology	at2g41250	Transcript	haloacid dehalogenase-like hydrolase family protein | chr2:17200659-17202618 REVERSE	-1.13523
35.1	not assigned.no ontology	at1g75200	Transcript	flavodoxin family protein / radical SAM domain-containing protein | chr1:28220626-28223709 REVERSE	0.604377
35.1	not assigned.no ontology	at2g32150	Transcript	haloacid dehalogenase-like hydrolase family protein | chr2:13659006-13660764 FORWARD	-1.01357
35.1	not assigned.no ontology	at2g13290	Transcript	glycosyl transferase family 17 protein | chr2:5511562-5513265 FORWARD	-0.5027
35.1	not assigned.no ontology	at1g63300	Transcript	unknown protein | chr1:23482193-23486220 FORWARD	0.556277
35.1	not assigned.no ontology	at4g21860	Transcript	Symbols: MSRB2 | MSRB2 (methionine sulfoxide reductase B 2); peptide-methionine-(S)-S-oxide reductase | chr4:11600005-11601568 REVERSE	0.557608
35.1	not assigned.no ontology	at5g02890	Transcript	transferase family protein | chr5:670065-671471 REVERSE	0.811431
35.1	not assigned.no ontology	at2g03820	Transcript	nonsense-mediated mRNA decay NMD3 family protein | chr2:1164957-1167029 REVERSE	1.74592
35.1	not assigned.no ontology	at1g17210	Transcript	zinc ion binding | chr1:5880130-5884756 REVERSE	-2.262
35.1	not assigned.no ontology	at3g26780	Transcript	catalytic | chr3:9848628-9850472 FORWARD	-1.15308
35.1	not assigned.no ontology	at3g07570	Transcript	membrane protein, putative | chr3:2418049-2420296 REVERSE	-0.826022
35.1	not assigned.no ontology	at4g39970	Transcript	haloacid dehalogenase-like hydrolase family protein | chr4:18536538-18538506 REVERSE	0.742732
35.1	not assigned.no ontology	at4g40000	Transcript	NOL1/NOP2/sun family protein | chr4:18543893-18547523 REVERSE	1.07239
35.1	not assigned.no ontology	at5g42570	Transcript	FUNCTIONS IN: molecular_function unknown; INVOLVED IN: intracellular protein transport; LOCATED IN: endoplasmic reticulum, plasma membrane; EXPRESSED IN: 26 plant structures; EXPRESSED DURING: 13 growth stages; CONTAINS InterPro DOMAIN/s: B-cell receptor-associated 31-like (InterPro:IPR008417); BEST Arabidopsis thaliana protein match is: unknown protein (TAIR:AT1G11905.1); Has 311 Blast hits to 2…	-0.509043
35.1	not assigned.no ontology	at3g01990	Transcript	Symbols: ACR6 | ACR6; amino acid binding | chr3:330137-332262 FORWARD	1.12528
35.1	not assigned.no ontology	at4g15520	Transcript	tRNA/rRNA methyltransferase (SpoU) family protein | chr4:8862815-8864618 FORWARD	-1.45273
35.1	not assigned.no ontology	at4g14420	Transcript	lesion inducing protein-related | chr4:8301946-8303915 REVERSE	-0.845836
35.1	not assigned.no ontology	at5g01800	Transcript	saposin B domain-containing protein | chr5:306968-308908 FORWARD	-0.482943
35.1	not assigned.no ontology	at3g08640	Transcript	alphavirus core protein family | chr3:2622880-2624308 FORWARD	1.56089
35.1	not assigned.no ontology	at1g78310	Transcript	VQ motif-containing protein | chr1:29463656-29465053 REVERSE	-0.99468
35.1	not assigned.no ontology	at5g02060	Transcript	integral membrane protein, putative | chr5:404564-405811 FORWARD	-0.815265
35.1	not assigned.no ontology	at1g17450	Transcript	FUNCTIONS IN: molecular_function unknown; CONTAINS InterPro DOMAIN/s: B-block binding subunit of TFIIIC (InterPro:IPR007309); BEST Arabidopsis thaliana protein match is: transcription factor-related (TAIR:AT1G59453.1); Has 39 Blast hits to 33 proteins in 8 species: Archae - 0; Bacteria - 3; Metazoa - 0; Fungi - 0; Plants - 32; Viruses - 0; Other Eukaryotes - 4 (source: NCBI BLink). | chr1:5988643…	-1.14009
35.1	not assigned.no ontology	at5g21920	Transcript	YGGT family protein | chr5:7241201-7242813 REVERSE	0.58007
35.1	not assigned.no ontology	at1g27760	Transcript	Symbols: SAT32, ATSAT32 | interferon-related developmental regulator family protein / IFRD protein family | chr1:9668584-9671616 FORWARD	-0.670113
35.1	not assigned.no ontology	at2g28390	Transcript	SAND family protein | chr2:12139580-12143465 REVERSE	-0.635334
35.1	not assigned.no ontology	at5g52882	Transcript	ATP binding / nucleoside-triphosphatase/ nucleotide binding | chr5:21433879-21438659 REVERSE	0.521912
35.1	not assigned.no ontology	at5g04820	Transcript	Symbols: ATOFP13, OFP13 | OFP13 (ARABIDOPSIS THALIANA OVATE FAMILY PROTEIN 13) | chr5:1399619-1400784 FORWARD	0.709766
35.1	not assigned.no ontology	at4g27460	Transcript	CBS domain-containing protein | chr4:13732910-13734304 FORWARD	0.701011
35.1	not assigned.no ontology	at1g61670	Transcript	FUNCTIONS IN: molecular_function unknown; LOCATED IN: endomembrane system, integral to membrane; CONTAINS InterPro DOMAIN/s: Transmembrane receptor, eukaryota (InterPro:IPR009637); BEST Arabidopsis thaliana protein match is: unknown protein (TAIR:AT1G10980.1); Has 473 Blast hits to 471 proteins in 125 species: Archae - 0; Bacteria - 2; Metazoa - 242; Fungi - 99; Plants - 92; Viruses - 0; Other Eu…	0.519592
35.1	not assigned.no ontology	at4g22990	Transcript	SPX (SYG1/Pho81/XPR1) domain-containing protein | chr4:12048186-12051796 REVERSE	0.736266
35.1	not assigned.no ontology	at1g29395	Transcript	Symbols: COR414-TM1 | COR414-TM1 | chr1:10288197-10289621 REVERSE	-0.753096
35.1	not assigned.no ontology	at1g03440	Transcript	leucine-rich repeat family protein | chr1:852366-854032 FORWARD	0.800031
35.1	not assigned.no ontology	at4g36290	Transcript	ATP-binding region, ATPase-like domain-containing protein | chr4:17169464-17173215 REVERSE	0.636533
35.1	not assigned.no ontology	at1g15740	Transcript	leucine-rich repeat family protein | chr1:5410908-5414919 FORWARD	-0.759541
35.1	not assigned.no ontology	at1g67360	Transcript	rubber elongation factor (REF) family protein | chr1:25236811-25238216 REVERSE	-0.821553
35.1	not assigned.no ontology	at5g50550	Transcript	WD-40 repeat family protein / St12p protein, putative | chr5:20576870-20578913 FORWARD	-0.440122
35.1	not assigned.no ontology	at2g44770	Transcript	phagocytosis and cell motility protein ELMO1-related | chr2:18457322-18460383 FORWARD	-0.636203
35.1	not assigned.no ontology	at5g01650	Transcript	macrophage migration inhibitory factor family protein / MIF family protein | chr5:242579-244111 REVERSE	-0.489187
35.1	not assigned.no ontology	at2g39570	Transcript	ACT domain-containing protein | chr2:16507896-16510198 FORWARD	-0.641537
35.1	not assigned.no ontology	at1g71950	Transcript	identical protein binding / serine-type endopeptidase | chr1:27080184-27081613 REVERSE	-0.346035
35.1	not assigned.no ontology	at1g14170	Transcript	KH domain-containing protein | chr1:4843234-4845847 REVERSE	-0.580268
35.1	not assigned.no ontology	at4g39730	Transcript	lipid-associated family protein | chr4:18432899-18433695 FORWARD	-0.756078
35.1	not assigned.no ontology	at5g03700	Transcript	PAN domain-containing protein | chr5:965874-967322 REVERSE	-1.21799
35.1	not assigned.no ontology	at1g56290	Transcript	CwfJ-like family protein | chr1:21075286-21078778 FORWARD	1.58144
35.1	not assigned.no ontology	at3g48420	Transcript	haloacid dehalogenase-like hydrolase family protein | chr3:17929647-17931701 FORWARD	0.392406
35.1	not assigned.no ontology	at2g39725	Transcript	complex 1 family protein / LVR family protein | chr2:16569469-16570549 FORWARD	-0.848375
35.1	not assigned.no ontology	at4g37470	Transcript	hydrolase, alpha/beta fold family protein | chr4:17616659-17618473 REVERSE	-0.61249
35.1	not assigned.no ontology	at3g29240	Transcript	unknown protein | chr3:11191491-11192986 FORWARD	0.761772
35.1	not assigned.no ontology	at3g08930	Transcript	LOCATED IN: endomembrane system; EXPRESSED IN: 24 plant structures; EXPRESSED DURING: 15 growth stages; CONTAINS InterPro DOMAIN/s: LMBR1-like conserved region (InterPro:IPR006876); BEST Arabidopsis thaliana protein match is: LMBR1 integral membrane family protein (TAIR:AT5G01460.1); Has 250 Blast hits to 249 proteins in 81 species: Archae - 0; Bacteria - 0; Metazoa - 107; Fungi - 39; Plants - 31…	-0.703782
35.1	not assigned.no ontology	at5g19820	Transcript	Symbols: emb2734 | emb2734 (embryo defective 2734); binding / lyase | chr5:6695224-6701311 REVERSE	-0.448426
35.1	not assigned.no ontology	at5g45550	Transcript	mob1/phocein family protein | chr5:18462162-18465097 FORWARD	0.522025
35.1	not assigned.no ontology	at5g64170	Transcript	dentin sialophosphoprotein-related | chr5:25672466-25676746 REVERSE	0.934441
35.1	not assigned.no ontology	at3g15000	Transcript	LOCATED IN: mitochondrion; EXPRESSED IN: 23 plant structures; EXPRESSED DURING: 13 growth stages; BEST Arabidopsis thaliana protein match is: plastid developmental protein DAG, putative (TAIR:AT3G06790.2); Has 50779 Blast hits to 24732 proteins in 941 species: Archae - 10; Bacteria - 4862; Metazoa - 25623; Fungi - 7071; Plants - 6957; Viruses - 900; Other Eukaryotes - 5356 (source: NCBI BLink). |…	0.790624
35.1	not assigned.no ontology	at2g16595	Transcript	FUNCTIONS IN: molecular_function unknown; INVOLVED IN: biological_process unknown; LOCATED IN: endomembrane system; EXPRESSED IN: 20 plant structures; EXPRESSED DURING: 13 growth stages; BEST Arabidopsis thaliana protein match is: translocon-associated protein alpha (TRAP alpha) family protein (TAIR:AT2G21160.1); Has 191 Blast hits to 191 proteins in 71 species: Archae - 0; Bacteria - 0; Metazoa …	1.13812
35.1	not assigned.no ontology	at1g29850	Transcript	double-stranded DNA-binding family protein | chr1:10447754-10449946 FORWARD	0.614263
35.1	not assigned.no ontology	at5g61250	Transcript	Symbols: AtGUS1 | AtGUS1 (Arabidopsis thaliana glucuronidase 1); beta-glucuronidase | chr5:24632154-24635303 REVERSE	0.681948
35.1	not assigned.no ontology	at3g09690	Transcript	hydrolase, alpha/beta fold family protein | chr3:2971873-2974843 FORWARD	1.10577
35.1	not assigned.no ontology	at3g50830	Transcript	Symbols: COR413-PM2, ATCOR413-PM2 | COR413-PM2 (COLD-REGULATED 413-PLASMA MEMBRANE 2) | chr3:18893845-18895497 REVERSE	-0.851488
35.1	not assigned.no ontology	at1g29120	Transcript	unknown protein | chr1:10174281-10178427 FORWARD	-0.543197
35.1	not assigned.no ontology	at3g02700	Transcript	NC domain-containing protein | chr3:581541-582949 REVERSE	1.43548
35.1	not assigned.no ontology	at3g16230	Transcript	RNA binding / catalytic | chr3:5500553-5503543 FORWARD	0.917845
35.1	not assigned.no ontology	at3g23080	Transcript	FUNCTIONS IN: molecular_function unknown; INVOLVED IN: biological_process unknown; EXPRESSED IN: 23 plant structures; EXPRESSED DURING: 13 growth stages; CONTAINS InterPro DOMAIN/s: Lipid-binding START (InterPro:IPR002913); BEST Arabidopsis thaliana protein match is: unknown protein (TAIR:AT4G14500.1); Has 247 Blast hits to 246 proteins in 61 species: Archae - 0; Bacteria - 0; Metazoa - 162; Fung…	0.499001
35.1	not assigned.no ontology	at1g51090	Transcript	heavy-metal-associated domain-containing protein | chr1:18932937-18933950 FORWARD	1.03292
35.1	not assigned.no ontology	at5g41130	Transcript	acyltransferase/ catalytic | chr5:16459584-16463272 REVERSE	-1.27341
35.1	not assigned.no ontology	at2g40110	Transcript	yippee family protein | chr2:16747940-16749545 FORWARD	-1.1216
35.1	not assigned.no ontology	at2g20830	Transcript	folic acid binding / transferase | chr2:8968370-8970606 REVERSE	-0.45056
35.1	not assigned.no ontology	at1g14670	Transcript	endomembrane protein 70, putative | chr1:5037612-5040528 FORWARD	0.603125
35.1	not assigned.no ontology	at4g34280	Transcript	transducin family protein / WD-40 repeat family protein | chr4:16406998-16410785 FORWARD	-1.12736
35.1	not assigned.no ontology	at2g14520	Transcript	CBS domain-containing protein | chr2:6182193-6184648 REVERSE	0.757389
35.1	not assigned.no ontology	at5g06370	Transcript	NC domain-containing protein | chr5:1947139-1948612 REVERSE	0.465532
35.1	not assigned.no ontology	at5g10780	Transcript	FUNCTIONS IN: molecular_function unknown; INVOLVED IN: biological_process unknown; LOCATED IN: cellular_component unknown; EXPRESSED IN: 22 plant structures; EXPRESSED DURING: 14 growth stages; CONTAINS InterPro DOMAIN/s: Uncharacterised conserved protein UCP017207, transmembrane protein 85 (InterPro:IPR016687), Protein of unknown function DUF1077 (InterPro:IPR009445); Has 281 Blast hits to 281 p…	-0.522889
35.1	not assigned.no ontology	at5g17165	Transcript	unknown protein | chr5:5643118-5647783 REVERSE	-0.519161
35.1	not assigned.no ontology	at1g15240	Transcript	phox (PX) domain-containing protein | chr1:5243450-5248604 FORWARD	-0.824845
35.1	not assigned.no ontology	at1g62422	Transcript	unknown protein | chr1:23100139-23101033 REVERSE	4.32983
35.1	not assigned.no ontology	at5g02600	Transcript	heavy-metal-associated domain-containing protein | chr5:584162-586906 REVERSE	0.98595
35.1	not assigned.no ontology	at2g37240	Transcript	INVOLVED IN: biological_process unknown; LOCATED IN: chloroplast; EXPRESSED IN: 21 plant structures; EXPRESSED DURING: 14 growth stages; CONTAINS InterPro DOMAIN/s: Thioredoxin fold (InterPro:IPR012335), Thioredoxin-like fold (InterPro:IPR012336); BEST Arabidopsis thaliana protein match is: unknown protein (TAIR:AT5G65840.1); Has 252 Blast hits to 252 proteins in 46 species: Archae - 0; Bacteria …	1.18518
35.1	not assigned.no ontology	at1g76560	Transcript	Symbols: CP12-3 | CP12-3 | chr1:28728253-28728853 FORWARD	-0.371452
35.1	not assigned.no ontology	at1g05720	Transcript	selenoprotein family protein | chr1:1717447-1718909 REVERSE	-1.67626
35.1	not assigned.no ontology	at5g62840	Transcript	phosphoglycerate/bisphosphoglycerate mutase family protein | chr5:25228225-25229683 REVERSE	0.876488
35.1	not assigned.no ontology	at5g51550	Transcript	Symbols: EXL3 | EXL3 (EXORDIUM LIKE 3) | chr5:20939494-20940895 REVERSE	0.829881
35.1	not assigned.no ontology	at1g13030	Transcript	sphere organelles protein-related | chr1:4444043-4447406 REVERSE	0.753382
35.1	not assigned.no ontology	at4g24930	Transcript	thylakoid lumenal 17.9 kDa protein, chloroplast | chr4:12821223-12823742 REVERSE	0.624321
35.1	not assigned.no ontology	at5g13800	Transcript	hydrolase, alpha/beta fold family protein | chr5:4451837-4454576 REVERSE	0.590874
35.1	not assigned.no ontology	at5g58660	Transcript	oxidoreductase, 2OG-Fe(II) oxygenase family protein | chr5:23701467-23703988 FORWARD	-1.07049
35.1	not assigned.no ontology	at3g48240	Transcript	octicosapeptide/Phox/Bem1p (PB1) domain-containing protein | chr3:17867316-17868387 FORWARD	-0.617819
35.1	not assigned.no ontology	at5g05210	Transcript	nucleolar matrix protein-related | chr5:1547423-1549791 FORWARD	0.509749
35.1	not assigned.no ontology	at5g48545	Transcript	histidine triad family protein / HIT family protein | chr5:19676117-19678109 FORWARD	-0.877905
35.1	not assigned.no ontology	at5g03430	Transcript	phosphoadenosine phosphosulfate (PAPS) reductase family protein | chr5:848864-853142 REVERSE	-0.429086
35.1	not assigned.no ontology	at5g57120	Transcript	FUNCTIONS IN: molecular_function unknown; INVOLVED IN: biological_process unknown; LOCATED IN: nucleolus; EXPRESSED IN: 21 plant structures; EXPRESSED DURING: 13 growth stages; CONTAINS InterPro DOMAIN/s: LisH dimerisation motif (InterPro:IPR006594), SRP40, C-terminal (InterPro:IPR007718); Has 90949 Blast hits to 45608 proteins in 1620 species: Archae - 300; Bacteria - 8281; Metazoa - 37603; Fung…	1.68293
35.1	not assigned.no ontology	at5g61330	Transcript	rRNA processing protein-related | chr5:24657148-24661021 REVERSE	0.465022
35.1	not assigned.no ontology	at4g17370	Transcript	oxidoreductase family protein | chr4:9706058-9708261 FORWARD	-0.892184
35.1	not assigned.no ontology	at2g44920	Transcript	thylakoid lumenal 15 kDa protein, chloroplast | chr2:18524387-18526827 FORWARD	0.398767
35.1	not assigned.no ontology	at5g14030	Transcript	translocon-associated protein beta (TRAPB) family protein | chr5:4526784-4528615 FORWARD	-0.628792
35.1	not assigned.no ontology	at4g23490	Transcript	fringe-related protein | chr4:12251431-12254270 REVERSE	1.47184
35.1	not assigned.no ontology	at2g35860	Transcript	Symbols: FLA16 | FLA16 (FASCICLIN-LIKE ARABINOGALACTAN PROTEIN 16 PRECURSOR) | chr2:15059763-15062122 FORWARD	0.664533
35.1	not assigned.no ontology	at3g62860	Transcript	esterase/lipase/thioesterase family protein | chr3:23239446-23242251 REVERSE	0.985434
35.1	not assigned.no ontology	at3g17380	Transcript	meprin and TRAF homology domain-containing protein / MATH domain-containing protein | chr3:5950200-5952235 FORWARD	1.60662
35.1	not assigned.no ontology	at2g46760	Transcript	FAD-binding domain-containing protein | chr2:19213028-19215166 REVERSE	0.902768
35.1	not assigned.no ontology	at1g16180	Transcript	TMS membrane family protein / tumour differentially expressed (TDE) family protein | chr1:5540905-5542902 FORWARD	-0.345131
35.1	not assigned.no ontology	at1g76160	Transcript	Symbols: sks5 | sks5 (SKU5 Similar 5); copper ion binding / oxidoreductase | chr1:28577942-28581133 REVERSE	0.934996
35.1	not assigned.no ontology	at1g06890	Transcript	transporter-related | chr1:2111563-2114601 REVERSE	-0.842682
35.1	not assigned.no ontology	at1g20925	Transcript	auxin efflux carrier family protein | chr1:7290612-7292507 FORWARD	-1.26682
35.1	not assigned.no ontology	at3g24160	Transcript	Symbols: PMP | PMP (PUTATIVE TYPE 1 MEMBRANE PROTEIN) | chr3:8726122-8729389 FORWARD	-0.537996
35.1	not assigned.no ontology	at1g21680	Transcript	FUNCTIONS IN: molecular_function unknown; INVOLVED IN: biological_process unknown; LOCATED IN: plasma membrane, vacuole, plant-type cell wall; EXPRESSED IN: 25 plant structures; EXPRESSED DURING: 13 growth stages; CONTAINS InterPro DOMAIN/s: WD40-like Beta Propeller (InterPro:IPR011659), Six-bladed beta-propeller, TolB-like (InterPro:IPR011042); BEST Arabidopsis thaliana protein match is: unknown…	-1.02906
35.1	not assigned.no ontology	at4g04940	Transcript	transducin family protein / WD-40 repeat family protein | chr4:2511028-2517193 REVERSE	-1.12942
35.1	not assigned.no ontology	at1g70640	Transcript	octicosapeptide/Phox/Bem1p (PB1) domain-containing protein | chr1:26636255-26637127 FORWARD	-0.503212
35.1	not assigned.no ontology	at5g04420	Transcript	kelch repeat-containing protein | chr5:1246604-1249943 REVERSE	0.884027
35.1	not assigned.no ontology	at3g24090	Transcript	glutamine-fructose-6-phosphate transaminase (isomerizing)/ sugar binding / transaminase | chr3:8697838-8701008 REVERSE	0.927043
35.1	not assigned.no ontology	at1g57540	Transcript	unknown protein | chr1:21310366-21311494 REVERSE	-0.699181
35.1	not assigned.no ontology	at4g33820	Transcript	glycosyl hydrolase family 10 protein | chr4:16217004-16219525 REVERSE	0.801585
35.1	not assigned.no ontology	at3g13200	Transcript	Symbols: EMB2769 | EMB2769 (EMBRYO DEFECTIVE 2769) | chr3:4242125-4244145 FORWARD	0.782341
35.1	not assigned.no ontology	at4g23840	Transcript	leucine-rich repeat family protein | chr4:12400345-12403403 FORWARD	-1.0621
35.1	not assigned.no ontology	at4g18760	Transcript	Symbols: AtRLP51 | AtRLP51 (Receptor Like Protein 51); protein binding | chr4:10308163-10309458 REVERSE	1.53125
35.1	not assigned.no ontology	at3g24420	Transcript	hydrolase, alpha/beta fold family protein | chr3:8862840-8864914 REVERSE	0.998529
35.1	not assigned.no ontology	at2g22170	Transcript	lipid-associated family protein | chr2:9426849-9427817 REVERSE	-1.40009
35.1	not assigned.no ontology	at5g13020	Transcript	emsy N terminus domain-containing protein / ENT domain-containing protein | chr5:4129359-4132089 REVERSE	0.608912
35.1	not assigned.no ontology	at5g60340	Transcript	maoC-like dehydratase domain-containing protein | chr5:24273879-24275891 REVERSE	-0.628657
35.1	not assigned.no ontology	at1g48790	Transcript	mov34 family protein | chr1:18043672-18047659 REVERSE	-0.689181
35.1	not assigned.no ontology	at4g05030	Transcript	heavy-metal-associated domain-containing protein | chr4:2576790-2577974 REVERSE	1.02048
35.1	not assigned.no ontology	at5g51570	Transcript	band 7 family protein | chr5:20949404-20951497 FORWARD	-0.597285
35.1	not assigned.no ontology	at2g43235	Transcript	unknown protein | chr2:17968698-17970835 REVERSE	0.705608
35.1.1	not assigned.no ontology.ABC1 family protein	at1g71810	Transcript	ABC1 family protein | chr1:27002414-27008176 REVERSE	-0.665965
35.1.2	not assigned.no ontology.agenet domain-containing protein	at4g32440	Transcript	agenet domain-containing protein | chr4:15656685-15660223 FORWARD	-0.684678
35.1.3	not assigned.no ontology.armadillo/beta-catenin repeat family protein	at5g47540	Transcript	binding | chr5:19283029-19285698 REVERSE	-0.525026
35.1.5	not assigned.no ontology.pentatricopeptide (PPR) repeat-containing protein	at5g50280	Transcript	Symbols: EMB1006 | EMB1006 (embryo defective 1006) | chr5:20459238-20461504 FORWARD	1.09864
35.1.5	not assigned.no ontology.pentatricopeptide (PPR) repeat-containing protein	at3g28640	Transcript	pentatricopeptide (PPR) repeat-containing protein | chr3:10731518-10732723 REVERSE	0.861105
35.1.5	not assigned.no ontology.pentatricopeptide (PPR) repeat-containing protein	at5g04810	Transcript	pentatricopeptide (PPR) repeat-containing protein | chr5:1390034-1393930 FORWARD	0.529976
35.1.5	not assigned.no ontology.pentatricopeptide (PPR) repeat-containing protein	at4g22670	Transcript	Symbols: AtHip1 | AtHip1 (Arabidopsis thaliana Hsp70-interacting protein 1); binding | chr4:11918080-11920910 FORWARD	-0.688611
35.1.5	not assigned.no ontology.pentatricopeptide (PPR) repeat-containing protein	at5g39980	Transcript	pentatricopeptide (PPR) repeat-containing protein | chr5:16000712-16003072 REVERSE	0.915223
35.1.5	not assigned.no ontology.pentatricopeptide (PPR) repeat-containing protein	at3g46870	Transcript	pentatricopeptide (PPR) repeat-containing protein | chr3:17262983-17264475 FORWARD	-1.15456
35.1.5	not assigned.no ontology.pentatricopeptide (PPR) repeat-containing protein	at2g15820	Transcript	Symbols: OTP51 | OTP51 (ORGANELLE TRANSCRIPT PROCESSING 51); RNA splicing factor, transesterification mechanism | chr2:6888540-6891360 REVERSE	0.623268
35.1.5	not assigned.no ontology.pentatricopeptide (PPR) repeat-containing protein	at1g31920	Transcript	pentatricopeptide (PPR) repeat-containing protein | chr1:11461855-11463848 REVERSE	2.11144
35.1.5	not assigned.no ontology.pentatricopeptide (PPR) repeat-containing protein	at4g35850	Transcript	pentatricopeptide (PPR) repeat-containing protein | chr4:16983525-16986967 FORWARD	0.620168
35.1.5	not assigned.no ontology.pentatricopeptide (PPR) repeat-containing protein	at2g01860	Transcript	Symbols: EMB975 | EMB975 (EMBRYO DEFECTIVE 975) | chr2:388055-389918 FORWARD	1.04475
35.1.5	not assigned.no ontology.pentatricopeptide (PPR) repeat-containing protein	at4g16390	Transcript	LOCATED IN: chloroplast; EXPRESSED IN: 22 plant structures; EXPRESSED DURING: 13 growth stages; CONTAINS InterPro DOMAIN/s: Pentatricopeptide repeat (InterPro:IPR002885), Smr protein/MutS2 C-terminal (InterPro:IPR002625); BEST Arabidopsis thaliana protein match is: pentatricopeptide (PPR) repeat-containing protein (TAIR:AT5G46580.1); Has 19821 Blast hits to 5782 proteins in 183 species: Archae - …	0.987979
35.1.5	not assigned.no ontology.pentatricopeptide (PPR) repeat-containing protein	at3g62470	Transcript	pentatricopeptide (PPR) repeat-containing protein | chr3:23106437-23108511 REVERSE	0.597352
35.1.5	not assigned.no ontology.pentatricopeptide (PPR) repeat-containing protein	at3g14580	Transcript	pentatricopeptide (PPR) repeat-containing protein | chr3:4903012-4904229 FORWARD	-1.38796
35.1.5	not assigned.no ontology.pentatricopeptide (PPR) repeat-containing protein	at5g27270	Transcript	Symbols: EMB976 | EMB976 (EMBRYO DEFECTIVE 976) | chr5:9605650-9609787 FORWARD	1.24123
35.1.5	not assigned.no ontology.pentatricopeptide (PPR) repeat-containing protein	at5g50390	Transcript	pentatricopeptide (PPR) repeat-containing protein | chr5:20520789-20522980 REVERSE	-0.565598
35.1.5	not assigned.no ontology.pentatricopeptide (PPR) repeat-containing protein	at3g59040	Transcript	pentatricopeptide (PPR) repeat-containing protein | chr3:21821349-21824312 REVERSE	1.38277
35.1.5	not assigned.no ontology.pentatricopeptide (PPR) repeat-containing protein	at4g21190	Transcript	Symbols: emb1417 | emb1417 (embryo defective 1417) | chr4:11292192-11294009 REVERSE	0.398616
35.1.5	not assigned.no ontology.pentatricopeptide (PPR) repeat-containing protein	at1g33400	Transcript	tetratricopeptide repeat (TPR)-containing protein | chr1:12104784-12109524 REVERSE	0.91735
35.1.5	not assigned.no ontology.pentatricopeptide (PPR) repeat-containing protein	at2g27610	Transcript	pentatricopeptide (PPR) repeat-containing protein | chr2:11783927-11786533 REVERSE	2.02925
35.1.5	not assigned.no ontology.pentatricopeptide (PPR) repeat-containing protein	at1g28690	Transcript	pentatricopeptide (PPR) repeat-containing protein | chr1:10080042-10081604 REVERSE	-1.01372
35.1.5	not assigned.no ontology.pentatricopeptide (PPR) repeat-containing protein	at1g62670	Transcript	pentatricopeptide (PPR) repeat-containing protein | chr1:23204773-23206665 REVERSE	-0.617672
35.1.9	not assigned.no ontology.BTB/POZ domain-containing protein	at3g61600	Transcript	Symbols: ATPOB1 | ATPOB1; protein binding | chr3:22795579-22798320 FORWARD	-0.865527
35.1.9	not assigned.no ontology.BTB/POZ domain-containing protein	at2g30600	Transcript	BTB/POZ domain-containing protein | chr2:13037052-13041684 FORWARD	-1.63875
35.1.12	not assigned.no ontology.pumilio/Puf RNA-binding domain-containing protein	at2g29140	Transcript	Symbols: APUM3 | APUM3 (Arabidopsis Pumilio 3); RNA binding / binding | chr2:12531392-12535399 FORWARD	-0.83038
35.1.19	not assigned.no ontology.C2 domain-containing protein	at1g66360	Transcript	C2 domain-containing protein | chr1:24751377-24752834 FORWARD	0.85211
35.1.19	not assigned.no ontology.C2 domain-containing protein	at3g59660	Transcript	C2 domain-containing protein / GRAM domain-containing protein | chr3:22034171-22038658 REVERSE	-0.652624
35.1.20	not assigned.no ontology.formin homology 2 domain-containing protein	at3g25500	Transcript	Symbols: AFH1, FH1, AHF1, ATFH1 | AFH1 (FORMIN HOMOLOGY 1); actin binding / actin filament binding / protein binding | chr3:9251093-9255002 REVERSE	-0.485665
35.1.20	not assigned.no ontology.formin homology 2 domain-containing protein	at3g05470	Transcript	formin homology 2 domain-containing protein / FH2 domain-containing protein | chr3:1579667-1582547 REVERSE	1.30863
35.1.21	not assigned.no ontology.epsin N-terminal homology (ENTH) domain-containing protein	at5g35200	Transcript	epsin N-terminal homology (ENTH) domain-containing protein | chr5:13462162-13466051 REVERSE	1.36905
35.1.21	not assigned.no ontology.epsin N-terminal homology (ENTH) domain-containing protein	at2g25430	Transcript	epsin N-terminal homology (ENTH) domain-containing protein | chr2:10822370-10824916 FORWARD	0.808655
35.1.21	not assigned.no ontology.epsin N-terminal homology (ENTH) domain-containing protein	at4g40080	Transcript	epsin N-terminal homology (ENTH) domain-containing protein / clathrin assembly protein-related | chr4:18579314-18580717 FORWARD	-2.6343
35.1.23	not assigned.no ontology.aconitase C-terminal domain-containing protein	at2g43090	Transcript	aconitase C-terminal domain-containing protein | chr2:17918927-17920429 FORWARD	0.52873
35.1.25	not assigned.no ontology.paired amphipathic helix repeat-containing protein	at1g24190	Transcript	Symbols: SIN3, ATSIN3, SNL3 | SNL3 (SIN3-LIKE 3); transcription repressor | chr1:8563558-8569996 REVERSE	-0.820584
35.1.40	not assigned.no ontology.glycine rich proteins	at4g38710	Transcript	glycine-rich protein | chr4:18077790-18080083 REVERSE	-0.482645
35.1.40	not assigned.no ontology.glycine rich proteins	at2g32690	Transcript	Symbols: ATGRP23, GRP23 | GRP23 (GLYCINE-RICH PROTEIN 23) | chr2:13863717-13864596 REVERSE	1.08447
35.1.40	not assigned.no ontology.glycine rich proteins	at4g02450	Transcript	glycine-rich protein | chr4:1073753-1075893 REVERSE	-0.677012
35.1.40	not assigned.no ontology.glycine rich proteins	at2g05510	Transcript	glycine-rich protein | chr2:2015706-2016749 FORWARD	0.669063
35.1.40	not assigned.no ontology.glycine rich proteins	at3g09070	Transcript	glycine-rich protein | chr3:2768688-2771174 REVERSE	1.27537
35.1.40	not assigned.no ontology.glycine rich proteins	at1g27090	Transcript	glycine-rich protein | chr1:9403900-9406256 REVERSE	0.695047
35.1.40	not assigned.no ontology.glycine rich proteins	at2g05520	Transcript	Symbols: GRP-3, ATGRP-3, GRP3 | GRP-3 (GLYCINE-RICH PROTEIN 3) | chr2:2026162-2027099 FORWARD	-2.04454
35.1.40	not assigned.no ontology.glycine rich proteins	at2g22660	Transcript	FUNCTIONS IN: molecular_function unknown; INVOLVED IN: biological_process unknown; LOCATED IN: plasma membrane; EXPRESSED IN: 24 plant structures; EXPRESSED DURING: 13 growth stages; CONTAINS InterPro DOMAIN/s: Protein of unknown function DUF1399 (InterPro:IPR009836); BEST Arabidopsis thaliana protein match is: glycine-rich protein (TAIR:AT4G37900.1); Has 14843 Blast hits to 4550 proteins in 469 …	-0.76087
35.1.40	not assigned.no ontology.glycine rich proteins	at2g36120	Transcript	Symbols: DOT1 | DOT1 (DEFECTIVELY ORGANIZED TRIBUTARIES 1) | chr2:15165437-15166465 FORWARD	1.95982
35.1.41	not assigned.no ontology.hydroxyproline rich proteins	at2g39050	Transcript	hydroxyproline-rich glycoprotein family protein | chr2:16303403-16305629 FORWARD	-3.9346
35.1.41	not assigned.no ontology.hydroxyproline rich proteins	at5g65660	Transcript	hydroxyproline-rich glycoprotein family protein | chr5:26245249-26246379 REVERSE	-1.38278
35.1.42	not assigned.no ontology.proline rich family	at4g18570	Transcript	proline-rich family protein | chr4:10231218-10234693 FORWARD	1.10944
35.1.42	not assigned.no ontology.proline rich family	at1g63830	Transcript	proline-rich family protein | chr1:23685319-23687322 FORWARD	0.57868
35.1.42	not assigned.no ontology.proline rich family	at1g12810	Transcript	proline-rich family protein | chr1:4367256-4368804 FORWARD	-0.896601
35.2	not assigned.unknown	at5g37360	Transcript	unknown protein | chr5:14805229-14808236 REVERSE	-0.780182
35.2	not assigned.unknown	at5g65840	Transcript	FUNCTIONS IN: molecular_function unknown; INVOLVED IN: biological_process unknown; LOCATED IN: chloroplast stroma, chloroplast; EXPRESSED IN: 22 plant structures; EXPRESSED DURING: 13 growth stages; CONTAINS InterPro DOMAIN/s: Thioredoxin fold (InterPro:IPR012335), Thioredoxin-like fold (InterPro:IPR012336); BEST Arabidopsis thaliana protein match is: unknown protein (TAIR:AT2G37240.1); Has 167 B…	0.767373
35.2	not assigned.unknown	at4g16180	Transcript	unknown protein | chr4:9167891-9170435 REVERSE	-0.432988
35.2	not assigned.unknown	at4g19160	Transcript	unknown protein | chr4:10477306-10480141 FORWARD	-0.717169
35.2	not assigned.unknown	at4g16100	Transcript	unknown protein | chr4:9105720-9108159 FORWARD	-0.789879
35.2	not assigned.unknown	at1g62530	Transcript	unknown protein | chr1:23146332-23148367 REVERSE	1.13087
35.2	not assigned.unknown	at4g27040	Transcript	Symbols: VPS22 | VPS22 | chr4:13572889-13575538 REVERSE	-0.709354
35.2	not assigned.unknown	at2g32240	Transcript	FUNCTIONS IN: molecular_function unknown; INVOLVED IN: response to cadmium ion; LOCATED IN: plasma membrane; EXPRESSED IN: 25 plant structures; EXPRESSED DURING: 13 growth stages; CONTAINS InterPro DOMAIN/s: Prefoldin (InterPro:IPR009053); BEST Arabidopsis thaliana protein match is: unknown protein (TAIR:AT1G05320.3); Has 221693 Blast hits to 95553 proteins in 2574 species: Archae - 2848; Bacteri…	-0.583009
35.2	not assigned.unknown	at1g79060	Transcript	unknown protein | chr1:29741748-29743600 FORWARD	-0.721259
35.2	not assigned.unknown	at3g08610	Transcript	unknown protein | chr3:2615426-2616803 REVERSE	-0.420321
35.2	not assigned.unknown	at3g45900	Transcript	unknown protein | chr3:16874402-16876083 REVERSE	1.03618
35.2	not assigned.unknown	at5g18460	Transcript	unknown protein | chr5:6122867-6126721 FORWARD	0.982833
35.2	not assigned.unknown	at5g14370	Transcript	LOCATED IN: chloroplast; EXPRESSED IN: 21 plant structures; EXPRESSED DURING: 13 growth stages; CONTAINS InterPro DOMAIN/s: CCT domain (InterPro:IPR010402); BEST Arabidopsis thaliana protein match is: CIL (TAIR:AT4G25990.1); Has 1815 Blast hits to 1506 proteins in 139 species: Archae - 0; Bacteria - 8; Metazoa - 291; Fungi - 53; Plants - 1145; Viruses - 0; Other Eukaryotes - 318 (source: NCBI BLi…	0.931473
35.2	not assigned.unknown	at3g09250	Transcript	DNA binding / nuclease | chr3:2839001-2840583 FORWARD	0.492671
35.2	not assigned.unknown	at5g08450	Transcript	FUNCTIONS IN: molecular_function unknown; INVOLVED IN: biological_process unknown; LOCATED IN: cellular_component unknown; EXPRESSED IN: 25 plant structures; EXPRESSED DURING: 15 growth stages; CONTAINS InterPro DOMAIN/s: Histone deacetylation protein Rxt3 (InterPro:IPR013951); Has 32702 Blast hits to 18312 proteins in 878 species: Archae - 45; Bacteria - 1760; Metazoa - 16233; Fungi - 3347; Plan…	0.587467
35.2	not assigned.unknown	at1g74530	Transcript	unknown protein | chr1:28009523-28012162 REVERSE	0.689421
35.2	not assigned.unknown	at5g53800	Transcript	unknown protein | chr5:21848135-21850111 FORWARD	0.629205
35.2	not assigned.unknown	at5g57130	Transcript	protein binding | chr5:23144980-23149568 FORWARD	1.24481
35.2	not assigned.unknown	at4g32915	Transcript	FUNCTIONS IN: molecular_function unknown; INVOLVED IN: regulation of translational fidelity; LOCATED IN: chloroplast; EXPRESSED IN: 22 plant structures; EXPRESSED DURING: 13 growth stages; CONTAINS InterPro DOMAIN/s: Glu-tRNAGln amidotransferase, C subunit (InterPro:IPR003837); Has 1227 Blast hits to 1227 proteins in 425 species: Archae - 17; Bacteria - 884; Metazoa - 0; Fungi - 0; Plants - 17; V…	1.20831
35.2	not assigned.unknown	at2g42040	Transcript	FUNCTIONS IN: molecular_function unknown; INVOLVED IN: biological_process unknown; EXPRESSED IN: 22 plant structures; EXPRESSED DURING: 13 growth stages; CONTAINS InterPro DOMAIN/s: WRC (InterPro:IPR014977); Has 154 Blast hits to 154 proteins in 12 species: Archae - 0; Bacteria - 0; Metazoa - 4; Fungi - 0; Plants - 149; Viruses - 0; Other Eukaryotes - 1 (source: NCBI BLink). | chr2:17543034-17545…	0.569809
35.2	not assigned.unknown	at1g02816	Transcript	unknown protein | chr1:621461-622469 FORWARD	0.534054
35.2	not assigned.unknown	at3g21190	Transcript	unknown protein | chr3:7432299-7434665 REVERSE	0.430527
35.2	not assigned.unknown	at5g47830	Transcript	unknown protein | chr5:19372898-19374311 REVERSE	-0.736105
35.2	not assigned.unknown	at4g28310	Transcript	unknown protein | chr4:14017408-14018208 FORWARD	0.928905
35.2	not assigned.unknown	at2g39950	Transcript	unknown protein | chr2:16676542-16680489 REVERSE	-0.547392
35.2	not assigned.unknown	at3g20510	Transcript	unknown protein | chr3:7160677-7162206 FORWARD	-0.735579
35.2	not assigned.unknown	at2g27830	Transcript	FUNCTIONS IN: molecular_function unknown; EXPRESSED IN: 22 plant structures; EXPRESSED DURING: 13 growth stages; BEST Arabidopsis thaliana protein match is: pentatricopeptide (PPR) repeat-containing protein (TAIR:AT4G22760.1); Has 68 Blast hits to 68 proteins in 11 species: Archae - 0; Bacteria - 0; Metazoa - 0; Fungi - 0; Plants - 68; Viruses - 0; Other Eukaryotes - 0 (source: NCBI BLink). | chr…	0.928516
35.2	not assigned.unknown	at1g09810	Transcript	Symbols: ECT11 | ECT11 (evolutionarily conserved C-terminal region 11) | chr1:3180936-3184224 REVERSE	-0.897262
35.2	not assigned.unknown	at2g45060	Transcript	FUNCTIONS IN: molecular_function unknown; INVOLVED IN: biological_process unknown; LOCATED IN: mitochondrion; EXPRESSED IN: 24 plant structures; EXPRESSED DURING: 15 growth stages; CONTAINS InterPro DOMAIN/s: Uncharacterised conserved protein UCP022280 (InterPro:IPR016803); BEST Arabidopsis thaliana protein match is: unknown protein (TAIR:AT4G26410.1); Has 50 Blast hits to 50 proteins in 14 speci…	-0.618714
35.2	not assigned.unknown	at4g15802	Transcript	FUNCTIONS IN: molecular_function unknown; INVOLVED IN: biological_process unknown; LOCATED IN: cellular_component unknown; CONTAINS InterPro DOMAIN/s: Heat shock factor binding 1 (InterPro:IPR009643); Has 178 Blast hits to 178 proteins in 62 species: Archae - 0; Bacteria - 0; Metazoa - 122; Fungi - 0; Plants - 37; Viruses - 0; Other Eukaryotes - 19 (source: NCBI BLink). | chr4:8986615-8988452 REV…	0.964855
35.2	not assigned.unknown	at1g15780	Transcript	unknown protein | chr1:5430183-5435921 REVERSE	-0.603432
35.2	not assigned.unknown	at4g40050	Transcript	signal transducer | chr4:18560860-18563838 REVERSE	1.26813
35.2	not assigned.unknown	at1g47410	Transcript	unknown protein | chr1:17394765-17395673 FORWARD	1.24365
35.2	not assigned.unknown	at5g36290	Transcript	unknown protein | chr5:14302739-14305176 FORWARD	1.38292
35.2	not assigned.unknown	at5g05480	Transcript	unknown protein | chr5:1622172-1624270 REVERSE	-0.544761
35.2	not assigned.unknown	at2g44820	Transcript	unknown protein | chr2:18484351-18485816 FORWARD	-0.417082
35.2	not assigned.unknown	at4g28290	Transcript	unknown protein | chr4:14011844-14012583 REVERSE	-0.961121
35.2	not assigned.unknown	at1g71780	Transcript	unknown protein | chr1:26995086-26996650 REVERSE	-0.925237
35.2	not assigned.unknown	at5g58250	Transcript	unknown protein | chr5:23559474-23560513 FORWARD	0.555002
35.2	not assigned.unknown	at1g60460	Transcript	unknown protein | chr1:22275484-22279007 FORWARD	0.422655
35.2	not assigned.unknown	at1g59510	Transcript	Symbols: CF9 | CF9 | chr1:21859595-21861076 FORWARD	-1.03577
35.2	not assigned.unknown	at4g19950	Transcript	unknown protein | chr4:10809877-10811084 FORWARD	2.05347
35.2	not assigned.unknown	at4g29960	Transcript	unknown protein | chr4:14660567-14662403 REVERSE	0.514248
35.2	not assigned.unknown	at2g30990	Transcript	unknown protein | chr2:13187583-13190283 REVERSE	-0.595627
35.2	not assigned.unknown	at5g25840	Transcript	unknown protein | chr5:9010724-9011498 REVERSE	-1.44611
35.2	not assigned.unknown	at1g17080	Transcript	unknown protein | chr1:5840269-5841606 REVERSE	-0.619513
35.2	not assigned.unknown	at5g47870	Transcript	unknown protein | chr5:19384368-19385869 REVERSE	0.444088
35.2	not assigned.unknown	at1g19130	Transcript	FUNCTIONS IN: molecular_function unknown; INVOLVED IN: biological_process unknown; LOCATED IN: cellular_component unknown; EXPRESSED IN: 23 plant structures; EXPRESSED DURING: 13 growth stages; CONTAINS InterPro DOMAIN/s: Protein of unknown function DUF985 (InterPro:IPR009327), RmlC-like jelly roll fold (InterPro:IPR014710); Has 778 Blast hits to 778 proteins in 280 species: Archae - 8; Bacteria …	0.492115
35.2	not assigned.unknown	at3g15150	Transcript	zinc ion binding | chr3:5101985-5104140 REVERSE	1.02478
35.2	not assigned.unknown	at5g38060	Transcript	unknown protein | chr5:15189444-15190132 FORWARD	0.78685
35.2	not assigned.unknown	at4g22000	Transcript	unknown protein | chr4:11659638-11660906 REVERSE	0.790566
35.2	not assigned.unknown	at2g37480	Transcript	unknown protein | chr2:15737842-15739848 FORWARD	-0.801203
35.2	not assigned.unknown	at5g51130	Transcript	methyltransferase | chr5:20781816-20784071 FORWARD	-0.588092
35.2	not assigned.unknown	at5g20130	Transcript	unknown protein | chr5:6797440-6798899 FORWARD	0.474489
35.2	not assigned.unknown	at1g68585	Transcript	unknown protein | chr1:25756600-25757563 FORWARD	0.767105
35.2	not assigned.unknown	at5g47570	Transcript	unknown protein | chr5:19292608-19294737 REVERSE	-0.400263
35.2	not assigned.unknown	at5g57230	Transcript	FUNCTIONS IN: molecular_function unknown; INVOLVED IN: biological_process unknown; LOCATED IN: cellular_component unknown; EXPRESSED IN: 23 plant structures; EXPRESSED DURING: 13 growth stages; CONTAINS InterPro DOMAIN/s: Thioredoxin-like fold (InterPro:IPR012336); Has 18 Blast hits to 18 proteins in 8 species: Archae - 0; Bacteria - 0; Metazoa - 0; Fungi - 0; Plants - 18; Viruses - 0; Other Euka…	1.02074
35.2	not assigned.unknown	at3g52230	Transcript	unknown protein | chr3:19371213-19372687 FORWARD	0.363219
35.2	not assigned.unknown	at1g50020	Transcript	unknown protein | chr1:18519946-18521695 REVERSE	-0.524756
35.2	not assigned.unknown	at3g04350	Transcript	unknown protein | chr3:1153727-1156776 REVERSE	0.638727
35.2	not assigned.unknown	at2g45980	Transcript	unknown protein | chr2:18917352-18919109 REVERSE	-0.421514
35.2	not assigned.unknown	at3g01435	Transcript	Expressed protein | chr3:166619-168288 REVERSE	-0.40097
35.2	not assigned.unknown	at1g48500	Transcript	Symbols: JAZ4, TIFY6A | JAZ4 (JASMONATE-ZIM-DOMAIN PROTEIN 4) | chr1:17931476-17934662 FORWARD	-0.994939
35.2	not assigned.unknown	at1g32160	Transcript	unknown protein | chr1:11568665-11570387 FORWARD	0.995209
35.2	not assigned.unknown	at5g09960	Transcript	unknown protein | chr5:3106320-3107829 FORWARD	-0.961021
35.2	not assigned.unknown	at5g20790	Transcript	unknown protein | chr5:7039911-7040654 REVERSE	-1.71665
35.2	not assigned.unknown	at4g16410	Transcript	unknown protein | chr4:9261866-9262601 REVERSE	0.95381
35.2	not assigned.unknown	at4g20010	Transcript	Symbols: PTAC9, OSB2 | PTAC9 (PLASTID TRANSCRIPTIONALLY ACTIVE 9); single-stranded DNA binding | chr4:10841983-10844124 FORWARD	0.961412
35.2	not assigned.unknown	at4g01995	Transcript	unknown protein | chr4:873054-874772 FORWARD	0.526516
35.2	not assigned.unknown	at1g68140	Transcript	FUNCTIONS IN: molecular_function unknown; INVOLVED IN: biological_process unknown; EXPRESSED IN: 23 plant structures; EXPRESSED DURING: 13 growth stages; CONTAINS InterPro DOMAIN/s: Protein of unknown function DUF1644 (InterPro:IPR012866); BEST Arabidopsis thaliana protein match is: protein binding / zinc ion binding (TAIR:AT4G08460.2); Has 145 Blast hits to 136 proteins in 7 species: Archae - 0;…	0.685387
35.2	not assigned.unknown	at2g46490	Transcript	unknown protein | chr2:19079406-19080053 FORWARD	1.43366
35.2	not assigned.unknown	at3g15095	Transcript	unknown protein | chr3:5081780-5084081 FORWARD	1.18429
35.2	not assigned.unknown	at3g03870	Transcript	unknown protein | chr3:995217-997410 FORWARD	-1.34356
35.2	not assigned.unknown	at2g33390	Transcript	unknown protein | chr2:14151135-14153118 FORWARD	-0.783465
35.2	not assigned.unknown	at3g06890	Transcript	unknown protein | chr3:2176856-2177586 FORWARD	1.31331
35.2	not assigned.unknown	at4g37810	Transcript	unknown protein | chr4:17780970-17781745 FORWARD	1.55366
35.2	not assigned.unknown	at3g03560	Transcript	unknown protein | chr3:852910-856486 REVERSE	-0.997287
35.2	not assigned.unknown	at2g20495	Transcript	FUNCTIONS IN: molecular_function unknown; INVOLVED IN: biological_process unknown; LOCATED IN: cellular_component unknown; CONTAINS InterPro DOMAIN/s: Serine-threonine protein kinase 19 (InterPro:IPR018865); Has 119 Blast hits to 119 proteins in 33 species: Archae - 0; Bacteria - 0; Metazoa - 85; Fungi - 5; Plants - 17; Viruses - 0; Other Eukaryotes - 12 (source: NCBI BLink). | chr2:8833165-88352…	-1.10295
35.2	not assigned.unknown	at1g72640	Transcript	binding / catalytic | chr1:27346349-27348256 REVERSE	0.530451
35.2	not assigned.unknown	at1g49470	Transcript	unknown protein | chr1:18310494-18311634 FORWARD	-0.575227
35.2	not assigned.unknown	at4g25660	Transcript	unknown protein | chr4:13083407-13085188 FORWARD	-0.531485
35.2	not assigned.unknown	at3g61870	Transcript	unknown protein | chr3:22902638-22904070 FORWARD	0.432059
35.2	not assigned.unknown	at1g53250	Transcript	endonuclease | chr1:19857351-19859256 FORWARD	0.652946
35.2	not assigned.unknown	at1g70160	Transcript	unknown protein | chr1:26419949-26422529 FORWARD	-0.542658
35.2	not assigned.unknown	at3g59780	Transcript	FUNCTIONS IN: molecular_function unknown; INVOLVED IN: biological_process unknown; LOCATED IN: nucleus, chloroplast; EXPRESSED IN: guard cell; BEST Arabidopsis thaliana protein match is: CaS (Calcium sensing receptor) (TAIR:AT5G23060.1); Has 1338 Blast hits to 316 proteins in 95 species: Archae - 0; Bacteria - 274; Metazoa - 264; Fungi - 88; Plants - 42; Viruses - 4; Other Eukaryotes - 666 (sourc…	0.487151
35.2	not assigned.unknown	at1g04890	Transcript	FUNCTIONS IN: molecular_function unknown; INVOLVED IN: biological_process unknown; LOCATED IN: cellular_component unknown; CONTAINS InterPro DOMAIN/s: Intermediate filament protein, conserved site (InterPro:IPR018039), Protein of unknown function DUF593 (InterPro:IPR007656); BEST Arabidopsis thaliana protein match is: unknown protein (TAIR:AT4G13630.1); Has 6609 Blast hits to 4661 proteins in 382…	-1.13641
35.2	not assigned.unknown	at3g47450	Transcript	Symbols: ATNOS1, NOS1, ATNOA1, NOA1, RIF1 | NOA1 (NO ASSOCIATED 1); GTPase/ nitric-oxide synthase | chr3:17483068-17486347 REVERSE	-0.902915
35.2	not assigned.unknown	at5g20090	Transcript	unknown protein | chr5:6787002-6788654 REVERSE	-0.5538
35.2	not assigned.unknown	at2g17550	Transcript	unknown protein | chr2:7634283-7637611 REVERSE	-0.688375
35.2	not assigned.unknown	at2g02410	Transcript	unknown protein | chr2:632640-634899 FORWARD	0.91155
35.2	not assigned.unknown	at2g40095	Transcript	unknown protein | chr2:16743023-16745144 FORWARD	0.9832
35.2	not assigned.unknown	at5g04320	Transcript	FUNCTIONS IN: molecular_function unknown; INVOLVED IN: meiotic chromosome segregation; LOCATED IN: chromosome, centromeric region, nucleus; EXPRESSED IN: 22 plant structures; EXPRESSED DURING: 13 growth stages; CONTAINS InterPro DOMAIN/s: Shugoshin, C-terminal (InterPro:IPR011515); BEST Arabidopsis thaliana protein match is: unknown protein (TAIR:AT3G10440.1); Has 2357 Blast hits to 1923 proteins…	2.6534
35.2	not assigned.unknown	at1g45688	Transcript	unknown protein | chr1:17191390-17193158 FORWARD	0.589425
35.2	not assigned.unknown	at2g42610	Transcript	Symbols: LSH10 | LSH10 (LIGHT SENSITIVE HYPOCOTYLS 10) | chr2:17747917-17750440 FORWARD	-1.12383
35.2	not assigned.unknown	at2g36430	Transcript	unknown protein | chr2:15290204-15291763 FORWARD	-1.22043
35.2	not assigned.unknown	at5g42850	Transcript	INVOLVED IN: cell redox homeostasis; LOCATED IN: cellular_component unknown; EXPRESSED IN: 22 plant structures; EXPRESSED DURING: 13 growth stages; CONTAINS InterPro DOMAIN/s: Thioredoxin fold (InterPro:IPR012335), Thioredoxin-like fold (InterPro:IPR012336), Protein of unknown function DUF953, thioredoxin-like (InterPro:IPR010357); Has 237 Blast hits to 237 proteins in 83 species: Archae - 0; Bac…	-0.463083
35.2	not assigned.unknown	at3g23450	Transcript	unknown protein | chr3:8410433-8412193 FORWARD	1.51644
35.2	not assigned.unknown	at5g04460	Transcript	protein binding / zinc ion binding | chr5:1260009-1263862 FORWARD	-0.861606
35.2	not assigned.unknown	at3g07350	Transcript	unknown protein | chr3:2347468-2348791 FORWARD	-1.65956
35.2	not assigned.unknown	at5g49710	Transcript	unknown protein | chr5:20195410-20197353 FORWARD	-0.848982
35.2	not assigned.unknown	at4g22190	Transcript	unknown protein | chr4:11741855-11743318 REVERSE	0.860214
35.2	not assigned.unknown	at4g33640	Transcript	unknown protein | chr4:16159548-16160327 REVERSE	-0.506628
35.2	not assigned.unknown	at2g23940	Transcript	unknown protein | chr2:10183966-10185331 FORWARD	-0.620773
35.2	not assigned.unknown	at3g27050	Transcript	unknown protein | chr3:9978095-9979699 REVERSE	-1.24699
35.2	not assigned.unknown	at3g17950	Transcript	unknown protein | chr3:6146241-6147348 FORWARD	1.32974
35.2	not assigned.unknown	at3g16660	Transcript	unknown protein | chr3:5676829-5677921 FORWARD	-1.16015
35.2	not assigned.unknown	at1g05070	Transcript	unknown protein | chr1:1457063-1458744 REVERSE	-1.06014
35.2	not assigned.unknown	at3g09430	Transcript	unknown protein | chr3:2901280-2903072 FORWARD	0.928247
35.2	not assigned.unknown	at1g62045	Transcript	FUNCTIONS IN: molecular_function unknown; INVOLVED IN: biological_process unknown; LOCATED IN: cellular_component unknown; EXPRESSED IN: 18 plant structures; EXPRESSED DURING: 10 growth stages; BEST Arabidopsis thaliana protein match is: ankyrin repeat family protein (TAIR:AT1G11740.1); Has 11 Blast hits to 11 proteins in 3 species: Archae - 0; Bacteria - 0; Metazoa - 0; Fungi - 0; Plants - 11; V…	1.22287
35.2	not assigned.unknown	at2g43110	Transcript	unknown protein | chr2:17922060-17924355 FORWARD	0.576644
35.2	not assigned.unknown	at2g40435	Transcript	EXPRESSED IN: 20 plant structures; EXPRESSED DURING: 13 growth stages; BEST Arabidopsis thaliana protein match is: transcription regulator (TAIR:AT3G56220.1); Has 165 Blast hits to 165 proteins in 20 species: Archae - 0; Bacteria - 0; Metazoa - 0; Fungi - 0; Plants - 165; Viruses - 0; Other Eukaryotes - 0 (source: NCBI BLink). | chr2:16886824-16888638 FORWARD	1.10196
35.2	not assigned.unknown	at5g19855	Transcript	unknown protein | chr5:6711972-6713636 REVERSE	0.748491
35.2	not assigned.unknown	at1g71865	Transcript	unknown protein | chr1:27029205-27030560 FORWARD	0.598569
35.2	not assigned.unknown	at1g04280	Transcript	unknown protein | chr1:1143436-1146654 REVERSE	-0.657363
35.2	not assigned.unknown	at4g39900	Transcript	unknown protein | chr4:18508370-18510553 REVERSE	0.776873
35.2	not assigned.unknown	at1g16810	Transcript	unknown protein | chr1:5755588-5756895 FORWARD	-0.572809
35.2	not assigned.unknown	at2g20920	Transcript	unknown protein | chr2:8998686-8999932 FORWARD	0.810506
35.2	not assigned.unknown	at3g44150	Transcript	unknown protein | chr3:15887587-15888848 FORWARD	-0.753182
35.2	not assigned.unknown	at3g11150	Transcript	unknown protein | chr3:3492867-3494653 REVERSE	-1.04653
35.2	not assigned.unknown	at5g66800	Transcript	unknown protein | chr5:26671423-26672514 FORWARD	1.29438
35.2	not assigned.unknown	at3g19550	Transcript	unknown protein | chr3:6787241-6788292 REVERSE	1.47439
35.2	not assigned.unknown	at2g33570	Transcript	unknown protein | chr2:14217223-14219252 FORWARD	1.3821
35.2	not assigned.unknown	at5g01350	Transcript	unknown protein | chr5:145636-147200 REVERSE	-0.582803
35.2	not assigned.unknown	at3g17930	Transcript	unknown protein | chr3:6142129-6143310 REVERSE	0.377044
35.2	not assigned.unknown	at3g23160	Transcript	unknown protein | chr3:8259855-8262028 REVERSE	0.685274
35.2	not assigned.unknown	at4g32960	Transcript	unknown protein | chr4:15908618-15910180 REVERSE	0.882333
35.2	not assigned.unknown	at5g64816	Transcript	unknown protein | chr5:25913028-25914003 FORWARD	-0.80627
35.2	not assigned.unknown	at5g12950	Transcript	catalytic | chr5:4092953-4096975 FORWARD	-0.403793
35.2	not assigned.unknown	at1g09280	Transcript	FUNCTIONS IN: molecular_function unknown; INVOLVED IN: biological_process unknown; LOCATED IN: cellular_component unknown; EXPRESSED IN: 22 plant structures; EXPRESSED DURING: 13 growth stages; CONTAINS InterPro DOMAIN/s: Rhodanese-like (InterPro:IPR001763), Protein of unknown function DUF341 (InterPro:IPR005645); BEST Arabidopsis thaliana protein match is: rhodanese-like domain-containing protei…	0.87889
35.2	not assigned.unknown	at2g27770	Transcript	unknown protein | chr2:11832809-11834369 REVERSE	-0.697725
35.2	not assigned.unknown	at1g76020	Transcript	INVOLVED IN: biological_process unknown; LOCATED IN: cell wall, vacuole; EXPRESSED IN: 22 plant structures; EXPRESSED DURING: 13 growth stages; CONTAINS InterPro DOMAIN/s: Thioredoxin fold (InterPro:IPR012335), Thioredoxin-like fold (InterPro:IPR012336); BEST Arabidopsis thaliana protein match is: unknown protein (TAIR:AT1G20225.1); Has 118 Blast hits to 116 proteins in 37 species: Archae - 0; Ba…	-0.727939
35.2	not assigned.unknown	at3g19870	Transcript	binding | chr3:6907481-6911233 FORWARD	-0.69246
35.2	not assigned.unknown	at5g06830	Transcript	unknown protein | chr5:2116783-2119629 REVERSE	0.601788
35.2	not assigned.unknown	at3g09980	Transcript	unknown protein | chr3:3069231-3071429 FORWARD	0.955642
35.2	not assigned.unknown	at5g08565	Transcript	positive transcription elongation factor/ zinc ion binding | chr5:2775898-2777400 FORWARD	-0.570885
35.2	not assigned.unknown	at1g04200	Transcript	unknown protein | chr1:1109482-1114107 FORWARD	0.742039
35.2	not assigned.unknown	atmg00520	Transcript	Symbols: MATR | hypothetical protein | chrM:144294-146312 REVERSE	-1.06023
35.2	not assigned.unknown	at4g32780	Transcript	phosphoinositide binding | chr4:15808852-15810907 FORWARD	1.33015
35.2	not assigned.unknown	at4g39860	Transcript	unknown protein | chr4:18499753-18501642 FORWARD	0.786886
35.2	not assigned.unknown	at1g69760	Transcript	unknown protein | chr1:26239260-26240708 REVERSE	-0.674453
35.2	not assigned.unknown	at5g11730	Transcript	unknown protein | chr5:3780311-3782713 FORWARD	0.736068
35.2	not assigned.unknown	at2g27900	Transcript	unknown protein | chr2:11877430-11885491 FORWARD	0.839631
35.2	not assigned.unknown	at1g16210	Transcript	unknown protein | chr1:5546128-5547552 REVERSE	-0.448484
35.2	not assigned.unknown	at5g21940	Transcript	unknown protein | chr5:7249268-7250539 REVERSE	-1.11832
35.2	not assigned.unknown	at4g24090	Transcript	unknown protein | chr4:12512736-12514592 FORWARD	0.516268
35.2	not assigned.unknown	at5g22090	Transcript	unknown protein | chr5:7314634-7316651 REVERSE	-0.849399
35.2	not assigned.unknown	at1g29350	Transcript	FUNCTIONS IN: molecular_function unknown; INVOLVED IN: biological_process unknown; LOCATED IN: cellular_component unknown; EXPRESSED IN: male gametophyte, guard cell, pollen tube; EXPRESSED DURING: L mature pollen stage, M germinated pollen stage; CONTAINS InterPro DOMAIN/s: Protein of unknown function DUF1296 (InterPro:IPR009719); BEST Arabidopsis thaliana protein match is: kinase-related (TAIR:…	-0.36405
35.2	not assigned.unknown	at2g18245	Transcript	unknown protein | chr2:7937282-7939600 FORWARD	-1.75302
35.2	not assigned.unknown	at5g42680	Transcript	unknown protein | chr5:17114596-17115417 FORWARD	0.838532
35.2	not assigned.unknown	at4g00450	Transcript	Symbols: CRP | CRP (CRYPTIC PRECOCIOUS) | chr4:202416-211003 FORWARD	-0.504283
35.2	not assigned.unknown	at5g35660	Transcript	LOCATED IN: endomembrane system; CONTAINS InterPro DOMAIN/s: Glycine rich (InterPro:IPR010800). | chr5:13852390-13853717 REVERSE	-0.643677
35.2	not assigned.unknown	at1g06590	Transcript	unknown protein | chr1:2016308-2024662 REVERSE	1.16931
35.2	not assigned.unknown	at3g43520	Transcript	unknown protein | chr3:15406023-15407908 FORWARD	-0.756534
35.2	not assigned.unknown	at1g70480	Transcript	unknown protein | chr1:26562059-26563809 FORWARD	0.655913
35.2	not assigned.unknown	at2g47115	Transcript	unknown protein | chr2:19344668-19346921 REVERSE	0.90025
35.2	not assigned.unknown	at5g01510	Transcript	FUNCTIONS IN: molecular_function unknown; INVOLVED IN: biological_process unknown; LOCATED IN: cellular_component unknown; EXPRESSED IN: 23 plant structures; EXPRESSED DURING: 14 growth stages; CONTAINS InterPro DOMAIN/s: Protein of unknown function DUF647 (InterPro:IPR006968); BEST Arabidopsis thaliana protein match is: RUS1 (ROOT UVB SENSITIVE 1) (TAIR:AT3G45890.1); Has 266 Blast hits to 266 pr…	-0.858493
35.2	not assigned.unknown	at5g15510	Transcript	FUNCTIONS IN: molecular_function unknown; INVOLVED IN: biological_process unknown; EXPRESSED IN: 17 plant structures; EXPRESSED DURING: 7 growth stages; CONTAINS InterPro DOMAIN/s: Targeting for Xklp2 (InterPro:IPR009675); BEST Arabidopsis thaliana protein match is: unknown protein (TAIR:AT3G01015.1); Has 992 Blast hits to 819 proteins in 107 species: Archae - 0; Bacteria - 11; Metazoa - 477; Fun…	0.912506
35.2	not assigned.unknown	at5g15900	Transcript	unknown protein | chr5:5189491-5192070 REVERSE	0.831999
35.2	not assigned.unknown	at1g26355	Transcript	Symbols: SP1L1 | SP1L1 (SPIRAL1-LIKE1) | chr1:9117950-9118611 REVERSE	-1.06186
35.2	not assigned.unknown	at2g23090	Transcript	unknown protein | chr2:9829450-9830410 REVERSE	-1.0399
35.2	not assigned.unknown	at1g02475	Transcript	FUNCTIONS IN: molecular_function unknown; INVOLVED IN: biological_process unknown; LOCATED IN: chloroplast; EXPRESSED IN: 22 plant structures; EXPRESSED DURING: 13 growth stages; CONTAINS InterPro DOMAIN/s: Streptomyces cyclase/dehydrase (InterPro:IPR005031); BEST Arabidopsis thaliana protein match is: unknown protein (TAIR:AT4G01883.1); Has 350 Blast hits to 350 proteins in 105 species: Archae -…	0.699438
35.2	not assigned.unknown	at5g64130	Transcript	FUNCTIONS IN: molecular_function unknown; INVOLVED IN: biological_process unknown; LOCATED IN: plasma membrane; EXPRESSED IN: 24 plant structures; EXPRESSED DURING: 15 growth stages; CONTAINS InterPro DOMAIN/s: Lg106-like (InterPro:IPR012482); BEST Arabidopsis thaliana protein match is: unknown protein (TAIR:AT1G69510.3); Has 91 Blast hits to 91 proteins in 11 species: Archae - 0; Bacteria - 0; M…	-0.655432
35.2	not assigned.unknown	at3g29130	Transcript	unknown protein | chr3:11102290-11103852 REVERSE	-2.02068
35.2	not assigned.unknown	at4g16460	Transcript	unknown protein | chr4:9284910-9286773 FORWARD	-2.39259
35.2	not assigned.unknown	at5g62900	Transcript	unknown protein | chr5:25248797-25249942 FORWARD	0.954912
35.2	not assigned.unknown	at1g22850	Transcript	INVOLVED IN: biological_process unknown; LOCATED IN: chloroplast; EXPRESSED IN: 22 plant structures; EXPRESSED DURING: 15 growth stages; CONTAINS InterPro DOMAIN/s: SNARE associated Golgi protein (InterPro:IPR015414); BEST Arabidopsis thaliana protein match is: unknown protein (TAIR:AT1G03260.1); Has 3098 Blast hits to 3098 proteins in 664 species: Archae - 6; Bacteria - 1614; Metazoa - 182; Fung…	0.755031
35.2	not assigned.unknown	at4g10080	Transcript	unknown protein | chr4:6300058-6302654 REVERSE	-0.521929
35.2	not assigned.unknown	at1g03055	Transcript	unknown protein | chr1:710018-711803 REVERSE	1.06879
35.2	not assigned.unknown	at1g18730	Transcript	Symbols: NDF6 | NDF6 (NDH DEPENDENT FLOW 6) | chr1:6460598-6462224 FORWARD	0.574536
35.2	not assigned.unknown	at1g50890	Transcript	binding | chr1:18862171-18866039 REVERSE	-0.74773
35.2	not assigned.unknown	at2g37370	Transcript	unknown protein | chr2:15679115-15683217 FORWARD	0.557736
35.2	not assigned.unknown	at2g42975	Transcript	unknown protein | chr2:17873947-17874936 FORWARD	-0.510669
35.2	not assigned.unknown	at2g40475	Transcript	unknown protein | chr2:16906911-16908128 REVERSE	-2.15487
35.2	not assigned.unknown	at1g78150	Transcript	unknown protein | chr1:29404862-29406741 FORWARD	0.474592
35.2	not assigned.unknown	at5g16550	Transcript	unknown protein | chr5:5405350-5406887 FORWARD	3.17974
35.2	not assigned.unknown	at1g52343	Transcript	unknown protein | chr1:19494226-19495718 REVERSE	-0.819479
35.2	not assigned.unknown	at2g28780	Transcript	unknown protein | chr2:12340034-12343421 REVERSE	-1.56075
35.2	not assigned.unknown	at5g25640	Transcript	FUNCTIONS IN: molecular_function unknown; INVOLVED IN: biological_process unknown; LOCATED IN: integral to membrane; EXPRESSED IN: 15 plant structures; EXPRESSED DURING: 7 growth stages; CONTAINS InterPro DOMAIN/s: Peptidase S54, rhomboid (InterPro:IPR002610); BEST Arabidopsis thaliana protein match is: RBL11 (RHOMBOID-LIKE PROTEIN 11) (TAIR:AT5G25752.1); Has 53 Blast hits to 53 proteins in 25 sp…	0.601328
35.2	not assigned.unknown	at2g43320	Transcript	unknown protein | chr2:17996650-17999927 REVERSE	-0.621147
35.2	not assigned.unknown	at5g13190	Transcript	INVOLVED IN: biological_process unknown; LOCATED IN: cellular_component unknown; EXPRESSED IN: 24 plant structures; EXPRESSED DURING: 15 growth stages; CONTAINS InterPro DOMAIN/s: LPS-induced tumor necrosis factor alpha factor (InterPro:IPR006629); Has 21 Blast hits to 21 proteins in 10 species: Archae - 0; Bacteria - 0; Metazoa - 2; Fungi - 0; Plants - 19; Viruses - 0; Other Eukaryotes - 0 (sour…	0.440295
35.2	not assigned.unknown	at5g25590	Transcript	INVOLVED IN: N-terminal protein myristoylation; EXPRESSED IN: 20 plant structures; EXPRESSED DURING: 13 growth stages; CONTAINS InterPro DOMAIN/s: Protein of unknown function DUF630 (InterPro:IPR006868), Protein of unknown function DUF632 (InterPro:IPR006867), Actin-binding FH2 (InterPro:IPR015425); BEST Arabidopsis thaliana protein match is: unknown protein (TAIR:AT1G52320.4); Has 31848 Blast hi…	0.841148
35.2	not assigned.unknown	at2g36630	Transcript	unknown protein | chr2:15352491-15355177 REVERSE	-1.6982
35.2	not assigned.unknown	at1g63410	Transcript	unknown protein | chr1:23510075-23511997 REVERSE	-1.22247
35.2	not assigned.unknown	at2g21960	Transcript	unknown protein | chr2:9354842-9357091 FORWARD	0.989409
35.2	not assigned.unknown	atmg00660	Transcript	Symbols: ORF149 | hypothetical protein | chrM:190104-190553 REVERSE	-1.11174
35.2	not assigned.unknown	at1g56580	Transcript	unknown protein | chr1:21198259-21198956 REVERSE	1.14356
35.2	not assigned.unknown	at1g64770	Transcript	Symbols: NDF2 | NDF2 (NDH-DEPENDENT CYCLIC ELECTRON FLOW 1); carbohydrate binding / catalytic | chr1:24057439-24059561 FORWARD	0.552731
35.2	not assigned.unknown	at3g53630	Transcript	unknown protein | chr3:19883879-19885904 FORWARD	-1.05597
35.2	not assigned.unknown	at5g61670	Transcript	Encodes a close homolog of the Cauliflower OR (Orange) protein. The function of OR is to induce the differentiation of proplastids or other noncolored plastids into chromoplasts for carotenoid accumulation. Both proteins contain a Cysteine-rich zinc finger domain that is highly specific to DnaJ-like molecular chaperons. | chr5:24783504-24785349 FORWARD	-0.613877
35.2	not assigned.unknown	at2g31490	Transcript	unknown protein | chr2:13411983-13413246 FORWARD	0.992758
35.2	not assigned.unknown	at1g09330	Transcript	unknown protein | chr1:3012762-3015091 REVERSE	-0.4896
35.2	not assigned.unknown	at3g53400	Transcript	FUNCTIONS IN: molecular_function unknown; INVOLVED IN: biological_process unknown; BEST Arabidopsis thaliana protein match is: CPUORF47 (CONSERVED PEPTIDE UPSTREAM OPEN READING FRAME 47) (TAIR:AT5G03190.1); Has 120 Blast hits to 120 proteins in 12 species: Archae - 0; Bacteria - 0; Metazoa - 0; Fungi - 0; Plants - 115; Viruses - 0; Other Eukaryotes - 5 (source: NCBI BLink). | chr3:19798107-198001…	0.828597
35.2	not assigned.unknown	at1g80310	Transcript	sulfate transmembrane transporter | chr1:30194618-30196554 FORWARD	-0.757048
35.2	not assigned.unknown	at1g06750	Transcript	unknown protein | chr1:2072979-2076468 FORWARD	-0.865565
35.2	not assigned.unknown	atmg01130	Transcript	Symbols: ORF106F | hypothetical protein | chrM:289197-289517 REVERSE	-1.02481
35.2	not assigned.unknown	at3g62920	Transcript	unknown protein | chr3:23260662-23261293 FORWARD	0.844542
35.2	not assigned.unknown	at3g09860	Transcript	unknown protein | chr3:3026055-3027234 FORWARD	0.924602
35.2	not assigned.unknown	at2g22795	Transcript	unknown protein | chr2:9697233-9699897 REVERSE	0.382791
35.2	not assigned.unknown	at5g25770	Transcript	unknown protein | chr5:8969215-8972125 REVERSE	0.551563
35.2	not assigned.unknown	at5g44450	Transcript	methyltransferase | chr5:17914023-17916019 REVERSE	-0.526794
35.2	not assigned.unknown	at1g78890	Transcript	unknown protein | chr1:29656577-29658065 FORWARD	-0.567219
35.2	not assigned.unknown	at3g25130	Transcript	unknown protein | chr3:9152404-9153871 FORWARD	0.771299
35.2	not assigned.unknown	at5g18400	Transcript	unknown protein | chr5:6092682-6094994 REVERSE	0.769313
35.2	not assigned.unknown	at1g11440	Transcript	FUNCTIONS IN: molecular_function unknown; INVOLVED IN: biological_process unknown; LOCATED IN: cellular_component unknown; EXPRESSED IN: 22 plant structures; EXPRESSED DURING: 13 growth stages; BEST Arabidopsis thaliana protein match is: glycine-rich protein (TAIR:AT3G29075.1); Has 22740 Blast hits to 8622 proteins in 417 species: Archae - 22; Bacteria - 573; Metazoa - 11353; Fungi - 2147; Plants…	-0.67884
35.2	not assigned.unknown	at3g22810	Transcript	phosphoinositide binding | chr3:8068516-8071559 FORWARD	1.03728
35.2	not assigned.unknown	at1g55500	Transcript	Symbols: ECT4 | ECT4 | chr1:20719575-20722733 FORWARD	-0.540238
35.2	not assigned.unknown	at1g14590	Transcript	FUNCTIONS IN: molecular_function unknown; INVOLVED IN: biological_process unknown; LOCATED IN: chloroplast thylakoid lumen; CONTAINS InterPro DOMAIN/s: Nucleotide-diphospho-sugar transferase, predicted (InterPro:IPR005069); BEST Arabidopsis thaliana protein match is: unknown protein (TAIR:AT2G02061.1); Has 179 Blast hits to 175 proteins in 14 species: Archae - 0; Bacteria - 0; Metazoa - 0; Fungi …	1.89905
35.2	not assigned.unknown	at4g25550	Transcript	protein binding | chr4:13048377-13051169 FORWARD	-0.509002
35.2	not assigned.unknown	at2g46915	Transcript	unknown protein | chr2:19273899-19277773 REVERSE	-3.18224
35.2	not assigned.unknown	at5g42110	Transcript	unknown protein | chr5:16831728-16832279 REVERSE	-1.25522
35.2	not assigned.unknown	at4g26980	Transcript	unknown protein | chr4:13548546-13550722 REVERSE	-0.826735
35.2	not assigned.unknown	at2g25625	Transcript	unknown protein | chr2:10906428-10907288 FORWARD	-1.22417
35.2	not assigned.unknown	at2g34170	Transcript	unknown protein | chr2:14428215-14430266 FORWARD	0.588361
35.2	not assigned.unknown	at5g15880	Transcript	unknown protein | chr5:5185778-5187706 FORWARD	1.64687
35.2	not assigned.unknown	at3g62630	Transcript	FUNCTIONS IN: molecular_function unknown; INVOLVED IN: biological_process unknown; LOCATED IN: cellular_component unknown; EXPRESSED IN: 22 plant structures; EXPRESSED DURING: 14 growth stages; CONTAINS InterPro DOMAIN/s: Protein of unknown function DUF1645 (InterPro:IPR012442); BEST Arabidopsis thaliana protein match is: calmodulin-binding protein (TAIR:AT2G15760.1); Has 207 Blast hits to 197 pr…	1.25883
35.2	not assigned.unknown	at3g02640	Transcript	unknown protein | chr3:564884-565708 REVERSE	1.28159
35.2	not assigned.unknown	at3g60480	Transcript	unknown protein | chr3:22347451-22348239 REVERSE	-0.67853
35.2	not assigned.unknown	at3g03010	Transcript	aminoacyl-tRNA hydrolase | chr3:678688-680605 REVERSE	-0.634952
35.2	not assigned.unknown	at1g04960	Transcript	FUNCTIONS IN: molecular_function unknown; INVOLVED IN: biological_process unknown; LOCATED IN: endomembrane system; EXPRESSED IN: 22 plant structures; EXPRESSED DURING: 13 growth stages; CONTAINS InterPro DOMAIN/s: Protein of unknown function DUF1664 (InterPro:IPR012458); BEST Arabidopsis thaliana protein match is: bZIP family transcription factor (TAIR:AT1G27000.1); Has 95 Blast hits to 94 prote…	-0.85451
35.2	not assigned.unknown	at2g14910	Transcript	unknown protein | chr2:6406476-6409152 REVERSE	-0.396721
35.2	not assigned.unknown	at5g62440	Transcript	Encodes a protein DOMINO1 that belongs to a plant-specific gene family sharing a common motif present in the tomato DEFECTIVE CHLOROPLASTS AND LEAVES (LeDCL) protein. DOMINO1 is located in the nucleus. Arabidopsis embryos carrying the domino1 mutation grow slowly in comparison with wild type embryos and reach only the globular stage at desiccation. The primary defect of the mutation at the cellul…	0.652016
35.2	not assigned.unknown	at3g12940	Transcript	unknown protein | chr3:4130007-4132467 REVERSE	-0.851448
35.2	not assigned.unknown	at1g24706	Transcript	unknown protein | chr1:8741940-8755558 FORWARD	-0.415969
35.2	not assigned.unknown	at5g17510	Transcript	unknown protein | chr5:5769973-5772395 REVERSE	0.61656
35.2	not assigned.unknown	at2g39170	Transcript	unknown protein | chr2:16334630-16336210 REVERSE	0.942448
35.2	not assigned.unknown	at2g26070	Transcript	Symbols: RTE1 | RTE1 (REVERSION-TO-ETHYLENE SENSITIVITY1) | chr2:11105672-11107188 REVERSE	-1.10302
35.2	not assigned.unknown	at1g61065	Transcript	unknown protein | chr1:22490244-22491461 REVERSE	1.1059
35.2	not assigned.unknown	atcg00530	Transcript	Symbols: YCF10 | hypothetical protein | chrC:60741-61430 FORWARD	-0.534017
35.2	not assigned.unknown	at2g44260	Transcript	unknown protein | chr2:18295838-18297867 FORWARD	0.679432
35.2	not assigned.unknown	at5g03560	Transcript	nucleobase:cation symporter | chr5:901323-902748 REVERSE	1.00991
35.2	not assigned.unknown	at4g22310	Transcript	unknown protein | chr4:11791321-11792876 FORWARD	0.511873
35.2	not assigned.unknown	at1g65720	Transcript	unknown protein | chr1:24440259-24441073 REVERSE	0.725979
35.2	not assigned.unknown	at5g25070	Transcript	unknown protein | chr5:8640998-8643491 REVERSE	-0.899164
35.2	not assigned.unknown	at5g46030	Transcript	unknown protein | chr5:18670117-18671373 FORWARD	-0.751375
35.2	not assigned.unknown	at2g47390	Transcript	serine-type endopeptidase/ serine-type peptidase | chr2:19441992-19446365 REVERSE	-0.427068
35.2	not assigned.unknown	at1g80120	Transcript	unknown protein | chr1:30139101-30140204 FORWARD	-1.03512
35.2	not assigned.unknown	at4g30150	Transcript	EXPRESSED IN: 13 plant structures; EXPRESSED DURING: 6 growth stages; CONTAINS InterPro DOMAIN/s: Nucleolar 27S pre-rRNA processing, Urb2/Npa2 (InterPro:IPR018849); Has 31 Blast hits to 27 proteins in 14 species: Archae - 0; Bacteria - 2; Metazoa - 3; Fungi - 0; Plants - 19; Viruses - 3; Other Eukaryotes - 4 (source: NCBI BLink). | chr4:14742452-14749987 FORWARD	-1.05224
35.2	not assigned.unknown	at3g29575	Transcript	Symbols: AFP3 | AFP3 (ABI FIVE BINDING PROTEIN 3) | chr3:11382214-11384004 REVERSE	2.00917
35.2	not assigned.unknown	at2g22370	Transcript	unknown protein | chr2:9500815-9502190 REVERSE	-0.637243
35.2	not assigned.unknown	at5g19540	Transcript	unknown protein | chr5:6595702-6597889 FORWARD	-0.349525
35.2	not assigned.unknown	at1g79260	Transcript	unknown protein | chr1:29813244-29814309 FORWARD	-1.06303
35.2	not assigned.unknown	at2g45000	Transcript	Symbols: EMB2766 | EMB2766 (EMBRYO DEFECTIVE 2766); structural constituent of nuclear pore | chr2:18564111-18567735 FORWARD	0.843376
35.2	not assigned.unknown	at5g41761	Transcript	unknown protein | chr5:16711437-16712031 FORWARD	-1.13778
35.2	not assigned.unknown	at5g48385	Transcript	FUNCTIONS IN: molecular_function unknown; INVOLVED IN: biological_process unknown; LOCATED IN: cellular_component unknown; CONTAINS InterPro DOMAIN/s: Frigida-like (InterPro:IPR012474); BEST Arabidopsis thaliana protein match is: hydroxyproline-rich glycoprotein family protein (TAIR:AT3G22440.1); Has 987 Blast hits to 921 proteins in 78 species: Archae - 0; Bacteria - 16; Metazoa - 58; Fungi - 7;…	-0.555203
35.2	not assigned.unknown	at1g69210	Transcript	unknown protein | chr1:26018438-26020058 REVERSE	0.715565
35.2	not assigned.unknown	at3g13677	Transcript	unknown protein | chr3:4476296-4477092 FORWARD	-0.503917
35.2	not assigned.unknown	at5g63220	Transcript	unknown protein | chr5:25353034-25355500 REVERSE	1.00398
35.2	not assigned.unknown	at4g32480	Transcript	unknown protein | chr4:15676404-15677973 FORWARD	-0.831975
35.2	not assigned.unknown	at5g18850	Transcript	unknown protein | chr5:6286847-6287590 FORWARD	0.799962
35.2	not assigned.unknown	at4g35920	Transcript	Symbols: MCA1 | MCA1 (mid1-complementing activity 1) | chr4:17011788-17015256 REVERSE	0.82548
35.2	not assigned.unknown	at1g13360	Transcript	unknown protein | chr1:4576957-4577893 REVERSE	-0.911795
35.2	not assigned.unknown	at2g36885	Transcript	unknown protein | chr2:15482003-15483711 REVERSE	1.21185
35.2	not assigned.unknown	at5g43180	Transcript	unknown protein | chr5:17336330-17337872 REVERSE	-1.28231
35.2	not assigned.unknown	at1g30755	Transcript	unknown protein | chr1:10905817-10908892 REVERSE	0.881552
35.2	not assigned.unknown	at5g58370	Transcript	GTP binding | chr5:23593117-23596026 FORWARD	0.973746
35.2	not assigned.unknown	at2g33220	Transcript	FUNCTIONS IN: molecular_function unknown; INVOLVED IN: photorespiration; LOCATED IN: mitochondrion, mitochondrial membrane, plastid, respiratory chain complex I; EXPRESSED IN: 25 plant structures; EXPRESSED DURING: 15 growth stages; CONTAINS InterPro DOMAIN/s: GRIM-19 (InterPro:IPR009346); BEST Arabidopsis thaliana protein match is: MEE4 (maternal effect embryo arrest 4) (TAIR:AT1G04630.1); Has 2…	-0.423162
35.2	not assigned.unknown	at3g04470	Transcript	FUNCTIONS IN: molecular_function unknown; INVOLVED IN: biological_process unknown; LOCATED IN: plasma membrane; EXPRESSED IN: 25 plant structures; EXPRESSED DURING: 15 growth stages; CONTAINS InterPro DOMAIN/s: Ankyrin (InterPro:IPR002110); BEST Arabidopsis thaliana protein match is: ankyrin repeat family protein (TAIR:AT1G04780.1); Has 842 Blast hits to 642 proteins in 95 species: Archae - 0; Ba…	0.732949
35.2	not assigned.unknown	at2g38370	Transcript	unknown protein | chr2:16072070-16074258 REVERSE	-1.13107
35.2	not assigned.unknown	at1g68220	Transcript	unknown protein | chr1:25570231-25571712 FORWARD	1.1882
35.2	not assigned.unknown	at5g35460	Transcript	unknown protein | chr5:13672539-13674739 FORWARD	-0.655049
35.2	not assigned.unknown	at1g72020	Transcript	unknown protein | chr1:27109291-27110431 REVERSE	-0.456407
35.2	not assigned.unknown	at5g06560	Transcript	unknown protein | chr5:2003304-2006188 REVERSE	-0.756993
35.2	not assigned.unknown	at5g64230	Transcript	unknown protein | chr5:25692453-25694053 FORWARD	-2.71919
35.2	not assigned.unknown	at5g19630	Transcript	unknown protein | chr5:6627975-6630024 REVERSE	0.456164
35.2	not assigned.unknown	at2g37940	Transcript	FUNCTIONS IN: molecular_function unknown; INVOLVED IN: biological_process unknown; EXPRESSED IN: 22 plant structures; EXPRESSED DURING: 13 growth stages; BEST Arabidopsis thaliana protein match is: phosphatidic acid phosphatase-related / PAP2-related (TAIR:AT3G54020.1); Has 316 Blast hits to 316 proteins in 75 species: Archae - 0; Bacteria - 0; Metazoa - 213; Fungi - 0; Plants - 48; Viruses - 0; …	1.0202
35.2	not assigned.unknown	at1g15230	Transcript	unknown protein | chr1:5242198-5243227 REVERSE	0.590537
35.2	not assigned.unknown	at1g32220	Transcript	binding / catalytic/ coenzyme binding | chr1:11607854-11609733 FORWARD	0.693523
35.2	not assigned.unknown	at5g51670	Transcript	unknown protein | chr5:20993560-20995096 FORWARD	-0.621262
35.2	not assigned.unknown	at5g25460	Transcript	unknown protein | chr5:8863363-8865677 FORWARD	1.04746
35.2	not assigned.unknown	at3g14430	Transcript	unknown protein | chr3:4824196-4824837 REVERSE	2.35919
35.2	not assigned.unknown	at1g30475	Transcript	FUNCTIONS IN: molecular_function unknown; INVOLVED IN: biological_process unknown; BEST Arabidopsis thaliana protein match is: emb1303 (embryo defective 1303) (TAIR:AT1G56200.1); Has 127 Blast hits to 127 proteins in 31 species: Archae - 0; Bacteria - 14; Metazoa - 65; Fungi - 0; Plants - 42; Viruses - 0; Other Eukaryotes - 6 (source: NCBI BLink). | chr1:10788226-10789943 REVERSE	1.10347
35.2	not assigned.unknown	at2g46550	Transcript	unknown protein | chr2:19111989-19114173 REVERSE	-2.84502
35.2	not assigned.unknown	at2g41945	Transcript	unknown protein | chr2:17509069-17512954 REVERSE	0.576384
35.2	not assigned.unknown	at3g53670	Transcript	unknown protein | chr3:19890421-19892404 FORWARD	-0.514685
35.2	not assigned.unknown	at1g75810	Transcript	unknown protein | chr1:28461664-28462366 FORWARD	0.929966
35.2	not assigned.unknown	at2g17710	Transcript	unknown protein | chr2:7693596-7694746 FORWARD	-0.834074
35.2	not assigned.unknown	at1g29580	Transcript	unknown protein | chr1:10338443-10339146 FORWARD	0.944748
35.2	not assigned.unknown	at2g37210	Transcript	Encodes a protein of unknown function. It has been crystallized and shown to be structurally almost identical to the protein encoded by At5g11950. | chr2:15623991-15626940 REVERSE	1.16878
35.2	not assigned.unknown	at2g24762	Transcript	Symbols: AtGDU4 | AtGDU4 (Arabidopsis thaliana GLUTAMINE DUMPER 4) | chr2:10559384-10560175 FORWARD	0.722403
35.2	not assigned.unknown	at5g01710	Transcript	LOCATED IN: endomembrane system; EXPRESSED IN: sperm cell, male gametophyte, pollen tube; EXPRESSED DURING: L mature pollen stage, M germinated pollen stage; CONTAINS InterPro DOMAIN/s: Methyltransferase FkbM (InterPro:IPR006342); BEST Arabidopsis thaliana protein match is: methyltransferase (TAIR:AT4G24805.1); Has 224 Blast hits to 223 proteins in 16 species: Archae - 0; Bacteria - 7; Metazoa - …	0.703178
35.2	not assigned.unknown	at5g11420	Transcript	FUNCTIONS IN: molecular_function unknown; INVOLVED IN: biological_process unknown; LOCATED IN: cell wall, plant-type cell wall; EXPRESSED IN: 23 plant structures; EXPRESSED DURING: 13 growth stages; CONTAINS InterPro DOMAIN/s: Protein of unknown function DUF642 (InterPro:IPR006946), Galactose-binding like (InterPro:IPR008979); BEST Arabidopsis thaliana protein match is: unknown protein (TAIR:AT5G…	0.514599
35.2	not assigned.unknown	at1g80180	Transcript	unknown protein | chr1:30156826-30157584 REVERSE	-0.779286
35.2	not assigned.unknown	at5g22580	Transcript	FUNCTIONS IN: molecular_function unknown; INVOLVED IN: biological_process unknown; LOCATED IN: chloroplast; EXPRESSED IN: 22 plant structures; EXPRESSED DURING: 13 growth stages; CONTAINS InterPro DOMAIN/s: Stress responsive alpha-beta barrel (InterPro:IPR013097), Dimeric alpha-beta barrel (InterPro:IPR011008); BEST Arabidopsis thaliana protein match is: HS1 (HEAT STABLE PROTEIN 1) (TAIR:AT3G1721…	0.600246
35.2	not assigned.unknown	at5g02160	Transcript	unknown protein | chr5:426226-427297 FORWARD	-1.26024
35.2	not assigned.unknown	at3g01810	Transcript	FUNCTIONS IN: molecular_function unknown; INVOLVED IN: biological_process unknown; LOCATED IN: plasma membrane; EXPRESSED IN: 21 plant structures; EXPRESSED DURING: 13 growth stages; BEST Arabidopsis thaliana protein match is: nucleolar protein gar2-related (TAIR:AT2G42320.2); Has 1293 Blast hits to 384 proteins in 97 species: Archae - 2; Bacteria - 96; Metazoa - 212; Fungi - 99; Plants - 59; Vir…	-1.27072
35.2	not assigned.unknown	at2g41660	Transcript	Symbols: MIZ1 | MIZ1 (mizu-kussei 1) | chr2:17367822-17369189 FORWARD	1.01191
35.2	not assigned.unknown	at4g34090	Transcript	unknown protein | chr4:16326883-16330180 REVERSE	0.750828
35.2	not assigned.unknown	at5g16790	Transcript	EXPRESSED IN: shoot apex; CONTAINS InterPro DOMAIN/s: Tho complex subunit 7 (InterPro:IPR018018), Tho complex subunit 7/Mft1p (InterPro:IPR008501); BEST Arabidopsis thaliana protein match is: unknown protein (TAIR:AT3G02950.1); Has 1782 Blast hits to 1524 proteins in 231 species: Archae - 15; Bacteria - 107; Metazoa - 987; Fungi - 119; Plants - 63; Viruses - 25; Other Eukaryotes - 466 (source: NC…	-0.593286
35.2	not assigned.unknown	at4g32820	Transcript	binding | chr4:15831576-15841643 REVERSE	-0.550129
35.2	not assigned.unknown	at3g28150	Transcript	unknown protein | chr3:10471842-10473754 REVERSE	1.01929
35.2	not assigned.unknown	at1g49890	Transcript	unknown protein | chr1:18470075-18473823 FORWARD	-0.889249
35.2	not assigned.unknown	at1g80130	Transcript	binding | chr1:30140961-30142646 REVERSE	-0.567764
35.2	not assigned.unknown	at5g02020	Transcript	unknown protein | chr5:386018-388123 REVERSE	-0.754146
35.2	not assigned.unknown	at5g19400	Transcript	Symbols: SMG7 | SMG7 | chr5:6540003-6545015 FORWARD	-1.01853
35.2	not assigned.unknown	at4g01985	Transcript	unknown protein | chr4:866236-868126 REVERSE	1.88526
35.2	not assigned.unknown	at2g46540	Transcript	unknown protein | chr2:19110472-19111769 REVERSE	0.390842
35.2	not assigned.unknown	at5g24860	Transcript	Symbols: FPF1 | FPF1 (FLOWERING PROMOTING FACTOR 1) | chr5:8541778-8542449 FORWARD	-1.77156
35.2	not assigned.unknown	at1g27100	Transcript	FUNCTIONS IN: molecular_function unknown; INVOLVED IN: biological_process unknown; LOCATED IN: vacuole; EXPRESSED IN: 23 plant structures; EXPRESSED DURING: 13 growth stages; CONTAINS InterPro DOMAIN/s: Protein of unknown function DUF569 (InterPro:IPR007679), Actin_cross-linking (InterPro:IPR008999); BEST Arabidopsis thaliana protein match is: unknown protein (TAIR:AT1G69900.1); Has 184 Blast hit…	0.764703
35.2	not assigned.unknown	at3g22970	Transcript	unknown protein | chr3:8152038-8154149 FORWARD	-1.38955
35.2	not assigned.unknown	at5g25250	Transcript	FUNCTIONS IN: molecular_function unknown; INVOLVED IN: biological_process unknown; LOCATED IN: plasma membrane, vacuole; EXPRESSED IN: cultured cell; CONTAINS InterPro DOMAIN/s: Band 7 protein (InterPro:IPR001107); BEST Arabidopsis thaliana protein match is: unknown protein (TAIR:AT5G25260.1); Has 4072 Blast hits to 3210 proteins in 656 species: Archae - 10; Bacteria - 1411; Metazoa - 994; Fungi …	0.933371
35.2	not assigned.unknown	at1g50000	Transcript	methyltransferase | chr1:18515059-18517249 REVERSE	1.01987
35.2	not assigned.unknown	at4g31530	Transcript	binding / catalytic | chr4:15282230-15284216 FORWARD	-0.452918

## Sheet: Supplemental Table 3
Supplemental Table 3. Mapman analysis of significantly changing (Up and Down) genes related to metabolism (Metabolism overview in Mapman) in DcLCYB1-expressing lines.
BinCode	BinName	id	Type	Description	Log2 F.C. L14 vs wt
23.2	nucleotide metabolism.degradation	at3g04080	Transcript	Symbols: ATAPY1 | ATAPY1 (APYRASE 1) ATPase/ calmodulin binding / nucleotide diphosphatase | chr3:1067790-1071295 REVERSE	2.06222
23.2	nucleotide metabolism.degradation	at2g26230	Transcript	uricase / urate oxidase / nodulin 35 putative | chr2:11164575-11167195 FORWARD	-0.627678
25.1	C1-metabolism.glycine hydroxymethyltransferase	at4g37930	Transcript	Symbols: SHM1 STM SHMT1 | SHM1 (SERINE TRANSHYDROXYMETHYLTRANSFERASE 1) glycine hydroxymethyltransferase/ poly(U) binding | chr4:17831731-17834927 REVERSE	-0.57398
1.1.1.1	PS.lightreaction.photosystem II.LHC-II	at2g05100	Transcript	Symbols: LHCB2.1, LHCB2 | LHCB2.1; chlorophyll binding | chr2:1823240-1824425 REVERSE	-0.720576
1.1.1.1	PS.lightreaction.photosystem II.LHC-II	at2g05070	Transcript	Symbols: LHCB2.2, LHCB2 | LHCB2.2; chlorophyll binding | chr2:1799234-1800392 REVERSE	-1.25101
1.1.1.2	PS.lightreaction.photosystem II.PSII polypeptide subunits	at2g39470	Transcript	Symbols: PPL2 | PPL2 (PsbP-like protein 2); calcium ion binding | chr2:16476216-16477843 FORWARD	0.379441
1.1.1.2	PS.lightreaction.photosystem II.PSII polypeptide subunits	atcg00560	Transcript	Symbols: PSBL | PSII L protein | chrC:63804-63920 REVERSE	-0.903233
1.1.1.2	PS.lightreaction.photosystem II.PSII polypeptide subunits	atcg00020	Transcript	Symbols: PSBA | Encodes chlorophyll binding protein D1, a part of the photosystem II reaction center core | chrC:383-1444 REVERSE	-0.954842
1.1.1.2	PS.lightreaction.photosystem II.PSII polypeptide subunits	atcg00220	Transcript	Symbols: PSBM | PSII low MW protein | chrC:28707-28811 REVERSE	-0.703203
1.1.1.2	PS.lightreaction.photosystem II.PSII polypeptide subunits	at2g30570	Transcript	Symbols: PSBW | PSBW (PHOTOSYSTEM II REACTION CENTER W) | chr2:13019028-13020194 REVERSE	-0.675261
1.1.1.2	PS.lightreaction.photosystem II.PSII polypeptide subunits	atcg00270	Transcript	Symbols: PSBD | PSII D2 protein | chrC:32711-33772 FORWARD	-0.841783
1.1.1.2	PS.lightreaction.photosystem II.PSII polypeptide subunits	at1g79040	Transcript	Symbols: PSBR | PSBR (photosystem II subunit R) | chr1:29736016-29737009 FORWARD	-0.538564
1.1.2.1	PS.lightreaction.photosystem I.LHC-I	at1g34000	Transcript	Symbols: OHP2 | OHP2 (ONE-HELIX PROTEIN 2) | chr1:12357910-12358966 REVERSE	0.547554
1.1.2.2	PS.lightreaction.photosystem I.PSI polypeptide subunits	atcg00340	Transcript	Symbols: PSAB | Encodes the D1 subunit of photosystem I and II reaction centers. | chrC:37375-39579 REVERSE	-0.921032
1.1.2.2	PS.lightreaction.photosystem I.PSI polypeptide subunits	atcg00510	Transcript	Symbols: PSAI | Encodes subunit I of photosystem I. | chrC:59247-59360 FORWARD	-0.825523
1.1.2.2	PS.lightreaction.photosystem I.PSI polypeptide subunits	at1g03130	Transcript	Symbols: PSAD-2 | PSAD-2 (photosystem I subunit D-2) | chr1:753307-754198 REVERSE	0.625331
1.1.2.2	PS.lightreaction.photosystem I.PSI polypeptide subunits	atcg01060	Transcript	Symbols: PSAC | Encodes the PsaC subunit of photosystem I. | chrC:117318-117563 REVERSE	-0.769429
1.1.3	PS.lightreaction.cytochrome b6/f	atcg00540	Transcript	Symbols: PETA | Encodes cytochrome f apoprotein; involved in photosynthetic electron transport chain; encoded by the chloroplast genome and is transcriptionally repressed by a nuclear gene HCF2. | chrC:61657-62619 FORWARD	-0.67308
1.1.3	PS.lightreaction.cytochrome b6/f	atcg00720	Transcript	Symbols: PETB | Encodes the cytochrome b(6) subunit of the cytochrome b6f complex. | chrC:74841-76292 FORWARD	-0.72616
1.1.4	PS.lightreaction.ATP synthase	at4g32260	Transcript	ATP synthase family | chr4:15573636-15574737 REVERSE	0.483218
1.1.4	PS.lightreaction.ATP synthase	atcg00150	Transcript	Symbols: ATPI | Encodes a subunit of ATPase complex CF0, which is a proton channel that supplies the proton motive force to drive ATP synthesis by CF1 portion of the complex. | chrC:14021-14770 REVERSE	-1.00379
1.1.4.8	PS.lightreaction.ATP synthase.subunit B (ATPF)	atcg00130	Transcript	Symbols: ATPF | ATPase F subunit. | chrC:11529-12798 REVERSE	-0.63928
1.1.40	PS.lightreaction.cyclic electron flow-chlororespiration	at4g22260	Transcript	Symbols: IM, IM1 | IM (IMMUTANS); alternative oxidase | chr4:11769754-11772516 REVERSE	0.549668
1.1.40	PS.lightreaction.cyclic electron flow-chlororespiration	atcg01110	Transcript	Symbols: NDHH | Encodes the 49KDa plastid NAD(P)H dehydrogenase subunit H protein. Its transcription is regulated by an ndhF-specific plastid sigma factor, SIG4. | chrC:122011-123192 REVERSE	-1.11048
1.1.40	PS.lightreaction.cyclic electron flow-chlororespiration	atcg00890	Transcript	Symbols: NDHB.1 | NADH dehydrogenase ND2 | chrC:94941-96795 REVERSE	-0.799526
1.1.6	PS.lightreaction.NADH DH	at4g37920	Transcript	unknown protein | chr4:17828433-17830465 REVERSE	0.859779
1.3	PS.calvin cyle	at3g62410	Transcript	Symbols: CP12-2, CP12 | CP12-2; protein binding | chr3:23090944-23091566 FORWARD	0.697429
1.3.1	PS.calvin cyle.rubisco large subunit	atcg00490	Transcript	Symbols: RBCL | large subunit of RUBISCO. Protein is tyrosine-phosphorylated and its phosphorylation state is modulated in response to ABA in Arabidopsis thaliana seeds. | chrC:54958-56397 FORWARD	-0.636149
1.3.12	PS.calvin cyle.PRK	at1g32060	Transcript	Symbols: PRK | PRK (PHOSPHORIBULOKINASE); ATP binding / phosphoribulokinase/ protein binding | chr1:11532533-11534639 FORWARD	-0.949373
1.3.13	PS.calvin cyle.rubisco interacting	at2g39730	Transcript	Symbols: RCA | RCA (RUBISCO ACTIVASE); ADP binding / ATP binding / enzyme regulator/ ribulose-1,5-bisphosphate carboxylase/oxygenase activator | chr2:16570746-16573548 REVERSE	-1.0667
1.3.13	PS.calvin cyle.rubisco interacting	at2g28000	Transcript	Symbols: CPN60A, CH-CPN60A, SLP | CPN60A (CHAPERONIN-60ALPHA); ATP binding / protein binding | chr2:11926449-11929389 FORWARD	0.53643
1.3.5	PS.calvin cycle.TPI	at2g21170	Transcript	Symbols: TIM | TIM (TRIOSEPHOSPHATE ISOMERASE); catalytic/ triose-phosphate isomerase | chr2:9070754-9073233 REVERSE	0.471597
1.3.6	PS.calvin cyle.aldolase	at2g21330	Transcript	fructose-bisphosphate aldolase, putative | chr2:9128151-9130240 REVERSE	0.653447
1.3.9	PS.calvin cyle.seduheptulose bisphosphatase	at3g55800	Transcript	Symbols: SBPASE | SBPASE (sedoheptulose-bisphosphatase); phosphoric ester hydrolase/ sedoheptulose-bisphosphatase | chr3:20709386-20711640 FORWARD	0.446557
2.1.1.1	major CHO metabolism.synthesis.sucrose.SPS	at4g10120	Transcript	Symbols: ATSPS4F | ATSPS4F sucrose-phosphate synthase/ transferase transferring glycosyl groups | chr4:6314789-6319936 FORWARD	-0.605633
2.1.1.2	major CHO metabolism.synthesis.sucrose.SPP	at2g35840	Transcript	sucrose-phosphatase 1 (SPP1) | chr2:15053623-15056005 FORWARD	-0.493021
2.1.2.1	major CHO metabolism.synthesis.starch.AGPase	at1g27680	Transcript	Symbols: APL2 | APL2 (ADPGLC-PPASE LARGE SUBUNIT); glucose-1-phosphate adenylyltransferase | chr1:9631285-9634597 FORWARD	0.547232
2.1.2.1	major CHO metabolism.synthesis.starch.AGPase	at5g19220	Transcript	Symbols: ADG2, APL1 | APL1 (ADP GLUCOSE PYROPHOSPHORYLASE LARGE SUBUNIT 1); glucose-1-phosphate adenylyltransferase | chr5:6463824-6466831 REVERSE	0.372525
2.1.2.1	major CHO metabolism.synthesis.starch.AGPase	at2g21590	Transcript	Symbols: APL4 | APL4; glucose-1-phosphate adenylyltransferase | chr2:9238482-9242440 FORWARD	1.0247
2.1.2.2	major CHO metabolism.synthesis.starch.starch synthase	at3g01180	Transcript	Symbols: AtSS2 | AtSS2 (starch synthase 2); transferase, transferring glycosyl groups | chr3:62245-65845 REVERSE	-0.817093
2.1.2.3	major CHO metabolism.synthesis.starch.starch branching	at2g36390	Transcript	Symbols: SBE2.1, BE3 | SBE2.1 (starch branching enzyme 2.1); 1,4-alpha-glucan branching enzyme | chr2:15264237-15270092 FORWARD	-0.645409
2.1.2.4	major CHO metabolism.synthesis.starch.debranching	at2g39930	Transcript	Symbols: ISA1, ATISA1 | ISA1 (ISOAMYLASE 1); alpha-amylase/ isoamylase | chr2:16666023-16672494 FORWARD	0.745583
2.1.2.4	major CHO metabolism.synthesis.starch.debranching	at5g04360	Transcript	Symbols: ATPU1, ATLDA, PU1 | ATLDA (LIMIT DEXTRINASE); alpha-amylase/ limit dextrinase/ pullulanase | chr5:1221530-1228611 FORWARD	4.28068
2.2.1.1	major CHO metabolism.degradation.sucrose.fructokinase	at3g59480	Transcript	pfkB-type carbohydrate kinase family protein | chr3:21983021-21984598 FORWARD	-0.770232
2.2.1.3.1	major CHO metabolism.degradation.sucrose.invertases.neutral	at1g35580	Transcript	Symbols: CINV1 | CINV1 (cytosolic invertase 1); beta-fructofuranosidase | chr1:13122204-13125264 REVERSE	-0.488582
2.2.1.3.1	major CHO metabolism.degradation.sucrose.invertases.neutral	at4g34860	Transcript	beta-fructofuranosidase, putative / invertase, putative / saccharase, putative / beta-fructosidase, putative | chr4:16609746-16612907 REVERSE	0.621474
2.2.1.3.3	major CHO metabolism.degradation.sucrose.invertases.vacuolar	at1g62660	Transcript	beta-fructosidase (BFRUCT3) / beta-fructofuranosidase / invertase, vacuolar | chr1:23199718-23203765 FORWARD	-0.827475
2.2.1.5	major CHO metabolism.degradation.sucrose.Susy	at1g73370	Transcript	Symbols: SUS6, ATSUS6 | SUS6 (SUCROSE SYNTHASE 6); UDP-glycosyltransferase/ sucrose synthase | chr1:27584479-27588326 REVERSE	1.62415
2.2.1.5	major CHO metabolism.degradation.sucrose.Susy	at3g43190	Transcript	Symbols: SUS4, ATSUS4 | SUS4; UDP-glycosyltransferase/ sucrose synthase/ transferase, transferring glycosyl groups | chr3:15179020-15183989 REVERSE	-1.0063
2.2.1.5	major CHO metabolism.degradation.sucrose.Susy	at5g20830	Transcript	Symbols: SUS1, ASUS1, atsus1 | SUS1 (SUCROSE SYNTHASE 1); UDP-glycosyltransferase/ sucrose synthase | chr5:7050226-7054120 REVERSE	0.978908
2.2.2.1	major CHO metabolism.degradation.starch.starch cleavage	at1g76130	Transcript	Symbols: ATAMY2, AMY2 | AMY2 (ALPHA-AMYLASE-LIKE 2); alpha-amylase/ calcium ion binding / catalytic/ cation binding | chr1:28561281-28564076 FORWARD	-1.93306
2.2.2.1	major CHO metabolism.degradation.starch.starch cleavage	at4g17090	Transcript	Symbols: CT-BMY, BAM3, BMY8 | CT-BMY (CHLOROPLAST BETA-AMYLASE); beta-amylase | chr4:9604962-9607334 REVERSE	-0.751208
2.2.2.2	major CHO metabolism.degradation.starch.starch phosphorylase	at3g29320	Transcript	glucan phosphorylase, putative | chr3:11252807-11257814 FORWARD	0.906075
2.2.2.3	major CHO metabolism.degradation.starch.glucan water dikinase	at5g26570	Transcript	Symbols: PWD, OK1, ATGWD3 | ATGWD3; carbohydrate kinase/ catalytic/ phosphoglucan, water dikinase | chr5:9261580-9267729 FORWARD	-0.522465
2.2.2.6	major CHO metabolism.degradation.starch.transporter	at5g16150	Transcript	Symbols: GLT1, PGLCT | PGLCT (PLASTIDIC GLC TRANSLOCATOR); carbohydrate transmembrane transporter/ sugar:hydrogen symporter | chr5:5272557-5275815 FORWARD	-0.700866
2.2.2.6	major CHO metabolism.degradation.starch.transporter	at5g17520	Transcript	Symbols: RCP1, MEX1 | RCP1 (ROOT CAP 1); maltose transmembrane transporter | chr5:5772583-5775345 REVERSE	0.576775
3.2.2	minor CHO metabolism.trehalose.TPP	at4g39770	Transcript	trehalose-6-phosphate phosphatase putative | chr4:18448980-18451293 REVERSE	-1.14113
3.2.2	minor CHO metabolism.trehalose.TPP	at4g12430	Transcript	trehalose-6-phosphate phosphatase putative | chr4:18448980-18451293 REVERSE	-0.780866
3.3	minor CHO metabolism.sugar alcohols	at5g51970	Transcript	sorbitol dehydrogenase putative / L-iditol 2-dehydrogenase putative | chr5:21111445-21113403 FORWARD	-0.647976
3.4.3	minor CHO metabolism.myo-inositol.InsP Synthases	at2g22240	Transcript	Symbols: ATMIPS2 MIPS2 | MIPS2 (MYO-INOSITOL-1-PHOSTPATE SYNTHASE 2) binding / catalytic/ inositol-3-phosphate synthase | chr2:9451605-9454094 REVERSE	-1.17946
3.5	minor CHO metabolism.others	at1g06690	Transcript	aldo/keto reductase family protein | chr1:2049602-2052154 REVERSE	1.0805
3.5	minor CHO metabolism.others	at2g37770	Transcript	aldo/keto reductase family protein | chr2:15834867-15836881 FORWARD	-3.64583
3.5	minor CHO metabolism.others	at4g27600	Transcript	pfkB-type carbohydrate kinase family protein | chr4:13782515-13785112 REVERSE	0.697476
3.5	minor CHO metabolism.others	at5g19150	Transcript	carbohydrate kinase family | chr5:6426071-6428467 REVERSE	0.596556
3.5	minor CHO metabolism.others	at5g57330	Transcript	aldose 1-epimerase family protein | chr5:23218214-23221089 FORWARD	0.781379
3.5	minor CHO metabolism.others	at5g14500	Transcript	aldose 1-epimerase family protein | chr5:4674233-4676765 REVERSE	-0.60429
3.5	minor CHO metabolism.others	at1g04420	Transcript	aldo/keto reductase family protein | chr1:1191608-1193884 FORWARD	0.430623
4.1.13	glycolysis.cytosolic branch.phosphoglycerate mutase	at3g30841	Transcript	2,3-biphosphoglycerate-independent phosphoglycerate mutase-related / phosphoglyceromutase-related | chr3:12591392-12593527 FORWARD	-0.975965
4.1.14	glycolysis.cytosolic branch.enolase	at2g36530	Transcript	Symbols: LOS2 | LOS2; copper ion binding / phosphopyruvate hydratase | chr2:15320756-15323869 REVERSE	-0.395327
4.1.16	glycolysis.cytosolic branch.phospho-enol-pyruvate carboxylase (PEPC)	at1g53310	Transcript	Symbols: ATPPC1 | ATPPC1 (PHOSPHOENOLPYRUVATE CARBOXYLASE 1); catalytic/ phosphoenolpyruvate carboxylase | chr1:19884027-19888276 REVERSE	-0.698605
4.1.17	glycolysis.cytosolic branch.phospho-enol-pyruvate carboxylase kinase (PPCK)	at1g08650	Transcript	Symbols: PPCK1 | PPCK1 (PHOSPHOENOLPYRUVATE CARBOXYLASE KINASE); kinase/ protein serine/threonine kinase | chr1:2752156-2753703 FORWARD	-0.907783
4.1.2	glycolysis.cytosolic branch.UGPase	at5g17310	Transcript	UTP--glucose-1-phosphate uridylyltransferase, putative / UDP-glucose pyrophosphorylase, putative / UGPase, putative | chr5:5696645-5700922 REVERSE	4.40614
4.1.5	glycolysis.cytosolic branch.phosphofructokinase (PFK)	at4g32840	Transcript	Symbols: PFK6 | PFK6 (PHOSPHOFRUCTOKINASE 6); 6-phosphofructokinase | chr4:15844780-15848441 REVERSE	1.00271
4.1.7	glycolysis.cytosolic branch.fructose-2,6-bisphosphatase (Fru2,6BisPase)	at1g07110	Transcript	Symbols: F2KP, ATF2KP, FKFBP | F2KP (FRUCTOSE-2,6-BISPHOSPHATASE); fructose-2,6-bisphosphate 2-phosphatase | chr1:2178104-2184148 REVERSE	0.558584
4.2.15	glycolysis.plastid branch.pyruvate kinase (PK)	at5g56350	Transcript	pyruvate kinase, putative | chr5:22820006-22822766 REVERSE	1.37097
4.2.15	glycolysis.plastid branch.pyruvate kinase (PK)	at3g22960	Transcript	Symbols: PKP1, PKP-ALPHA | PKP-ALPHA; pyruvate kinase | chr3:8139235-8141985 FORWARD	-0.554346
5.2	fermentation.PDC	at4g33070	Transcript	pyruvate decarboxylase putative | chr4:15952289-15954771 REVERSE	1.12652
6.5	gluconeogenese/ glyoxylate cycle.pyruvate dikinase	at4g15530	Transcript	Symbols: PPDK | PPDK (pyruvate orthophosphate dikinase) kinase/ pyruvate phosphate dikinase | chr4:8864828-8870801 REVERSE	-1.59347
7.2.3	OPP.non-reductive PP.ribulose-phosphate 3-epimerase	at1g63290	Transcript	ribulose-phosphate 3-epimerase cytosolic putative / pentose-5-phosphate 3-epimerase putative | chr1:23471849-23473639 REVERSE	0.541177
7.2.4	OPP.non-reductive PP.ribose 5-phosphate isomerase	at1g71100	Transcript	Symbols: RSW10 | RSW10 (RADIAL SWELLING 10) ribose-5-phosphate isomerase | chr1:26814632-26815671 FORWARD	-0.674648
7.3	OPP.electron transfer	at2g27510	Transcript	Symbols: ATFD3 | ATFD3 (ferredoxin 3) 2 iron 2 sulfur cluster binding / electron carrier/ iron-sulfur cluster binding | chr2:11758079-11759476 REVERSE	0.850409
8.1.1.1	TCA / org. transformation.TCA.pyruvate DH.E1	at1g01090	Transcript	Symbols: PDH-E1 ALPHA | PDH-E1 ALPHA (PYRUVATE DEHYDROGENASE E1 ALPHA); pyruvate dehydrogenase (acetyl-transferring) | chr1:47485-49286 REVERSE	0.435844
8.1.1.3	TCA / org. transformation.TCA.pyruvate DH.E3	at3g17240	Transcript	Symbols: mtLPD2 | mtLPD2 (LIPOAMIDE DEHYDROGENASE 2); ATP binding / dihydrolipoyl dehydrogenase | chr3:5889872-5892252 REVERSE	-0.579395
8.1.6	TCA / org. transformation.TCA.succinyl-CoA ligase	at5g23250	Transcript	succinyl-CoA ligase (GDP-forming) alpha-chain, mitochondrial, putative / succinyl-CoA synthetase, alpha chain, putative / SCS-alpha, putative | chr5:7830360-7832843 FORWARD	0.48206
8.1.7	TCA / org. transformation.TCA.succinate dehydrogenase	at5g40650	Transcript	Symbols: SDH2-2 | SDH2-2; electron carrier/ succinate dehydrogenase | chr5:16281404-16283527 FORWARD	-0.396123
8.2.10	TCA / org. transformation.other organic acid transformaitons.malic	at1g79750	Transcript	Symbols: ATNADP-ME4 | ATNADP-ME4 (NADP-malic enzyme 4); malate dehydrogenase (oxaloacetate-decarboxylating) (NADP+)/ malic enzyme/ oxidoreductase, acting on NADH or NADPH, NAD or NADP as acceptor | chr1:30007326-30011393 REVERSE	-0.731955
8.2.11	TCA / org. transformation.other organic acid transformaitons.atp-citrate lyase	at1g09430	Transcript	Symbols: ACLA-3 | ACLA-3; ATP citrate synthase | chr1:3041996-3045402 FORWARD	-0.456213
8.2.3	TCA / org. transformation.other organic acid transformaitons.aconitase	at4g13430	Transcript	Symbols: IIL1 | IIL1 (ISOPROPYL MALATE ISOMERASE LARGE SUBUNIT 1); 4 iron, 4 sulfur cluster binding / hydro-lyase/ lyase | chr4:7803933-7807871 REVERSE	0.930441
8.3	TCA / org. transformation.carbonic anhydrases	at4g33580	Transcript	Symbols: ATBCA5 BCA5 | carbonic anhydrase family protein / carbonate dehydratase family protein | chr4:16138360-16141624 FORWARD	-0.625151
8.3	TCA / org. transformation.carbonic anhydrases	at5g14740	Transcript	Symbols: CA2 CA18 BETA CA2 | CA2 (CARBONIC ANHYDRASE 2) carbonate dehydratase/ zinc ion binding | chr5:4757972-4762615 FORWARD	-0.735888
9	mitochondrial electron transport / ATP synthesis	at4g34700	Transcript	complex 1 family protein / LVR family protein | chr4:16556825-16558846 FORWARD	-0.430421
9.1.1	mitochondrial electron transport / ATP synthesis.NADH-DH.complex I	at4g28510	Transcript	Symbols: ATPHB1 | ATPHB1 (PROHIBITIN 1) | chr4:14084749-14086844 REVERSE	0.785797
9.1.2	mitochondrial electron transport / ATP synthesis.NADH-DH.localisation not clear	at3g03070	Transcript	NADH-ubiquinone oxidoreductase-related | chr3:696299-698156 REVERSE	0.643259
9.1.2	mitochondrial electron transport / ATP synthesis.NADH-DH.localisation not clear	at1g49140	Transcript	NADH-ubiquinone oxidoreductase-related | chr1:18176772-18178298 REVERSE	-0.457347
9.1.2	mitochondrial electron transport / ATP synthesis.NADH-DH.localisation not clear	at3g03100	Transcript	NADH:ubiquinone oxidoreductase family protein | chr3:705381-707651 REVERSE	-0.467924
9.1.2	mitochondrial electron transport / ATP synthesis.NADH-DH.localisation not clear	atmg00580	Transcript	Symbols: NAD4 | NADH dehydrogenase subunit 4 | chrM:161693-169674 FORWARD	-0.607265
9.1.2	mitochondrial electron transport / ATP synthesis.NADH-DH.localisation not clear	atmg00513	Transcript	Symbols: NAD5A, NAD5.1, NAD5 | Mitochondrial NADH dehydrogenase subunit 5. The gene is trans-spliced from three different pre-cursors, NAD5a, NAD5b and NAD5c. | chrM:140724-142998 REVERSE	0.672657
9.1.2	mitochondrial electron transport / ATP synthesis.NADH-DH.localisation not clear	at5g11770	Transcript	NADH-ubiquinone oxidoreductase 20 kDa subunit, mitochondrial | chr5:3790806-3793000 REVERSE	-0.40186
9.1.2	mitochondrial electron transport / ATP synthesis.NADH-DH.localisation not clear	atmg00285	Transcript	Symbols: NAD2A, NAD2.1, NAD2 | encodes subunit of mitochondrial NAD(P)H dehydrogenase that is trans-spliced from two precursors, NAD2A and NAD2B. | chrM:79740-81297 REVERSE	-1.106
9.1.2	mitochondrial electron transport / ATP synthesis.NADH-DH.localisation not clear	at2g20360	Transcript	binding / catalytic/ coenzyme binding | chr2:8785988-8789473 FORWARD	-1.05552
9.2.2	mitochondrial electron transport / ATP synthesis.NADH-DH.type II.external	at4g28220	Transcript	Symbols: NDB1 | NDB1 (NAD(P)H dehydrogenase B1); NADH dehydrogenase/ disulfide oxidoreductase | chr4:13992997-13995831 FORWARD	0.861272
9.5	mitochondrial electron transport / ATP synthesis.cytochrome c reductase	at1g15120	Transcript	ubiquinol-cytochrome C reductase complex 7.8 kDa protein, putative / mitochondrial hinge protein, putative | chr1:5202648-5204193 FORWARD	-0.730051
9.5	mitochondrial electron transport / ATP synthesis.cytochrome c reductase	at5g13430	Transcript	ubiquinol-cytochrome C reductase iron-sulfur subunit, mitochondrial, putative / Rieske iron-sulfur protein, putative | chr5:4305125-4307513 REVERSE	-0.616821
9.5	mitochondrial electron transport / ATP synthesis.cytochrome c reductase	at3g52730	Transcript	ubiquinol-cytochrome C reductase UQCRX/QCR9-like family protein | chr3:19542931-19544264 REVERSE	0.283603
9.6	mitochondrial electron transport / ATP synthesis.cytochrome c	at3g51790	Transcript	Symbols: ATG1 | ATG1 (ARABIDOPSIS TRANSMEMBRANE PROTEIN G1P-RELATED 1) | chr3:19209585-19210744 REVERSE	-0.803
9.6	mitochondrial electron transport / ATP synthesis.cytochrome c	at3g27240	Transcript	cytochrome c1, putative | chr3:10055789-10058716 REVERSE	-0.616014
9.7	mitochondrial electron transport / ATP synthesis.cytochrome c oxidase	at2g07687	Transcript	cytochrome c oxidase subunit 3 | chr2:3311654-3312651 REVERSE	-0.484909
9.7	mitochondrial electron transport / ATP synthesis.cytochrome c oxidase	atmg00160	Transcript	Symbols: COX2 | cytochrome c oxidase subunit 2 | chrM:40502-42628 REVERSE	-1.29283
9.7	mitochondrial electron transport / ATP synthesis.cytochrome c oxidase	atmg01360	Transcript	Symbols: COX1 | cytochrome c oxidase subunit 1 | chrM:349830-351413 REVERSE	-0.934819
9.7	mitochondrial electron transport / ATP synthesis.cytochrome c oxidase	at1g22450	Transcript	Symbols: COX6B, ATCOX6B2 | COX6B (CYTOCHROME C OXIDASE 6B); cytochrome-c oxidase | chr1:7925121-7927278 FORWARD	-1.7573
9.7	mitochondrial electron transport / ATP synthesis.cytochrome c oxidase	at3g15640	Transcript	cytochrome c oxidase family protein | chr3:5299110-5301745 FORWARD	-0.492001
9.9	mitochondrial electron transport / ATP synthesis.F1-ATPase	at5g47030	Transcript	ATP synthase delta' chain, mitochondrial | chr5:19090298-19092314 FORWARD	-0.764427
9.9	mitochondrial electron transport / ATP synthesis.F1-ATPase	at2g33040	Transcript	ATP synthase gamma chain, mitochondrial (ATPC) | chr2:14018690-14021183 REVERSE	-0.641931
9.9	mitochondrial electron transport / ATP synthesis.F1-ATPase	at3g46430	Transcript	unknown protein | chr3:17087594-17088753 FORWARD	-0.717611
10.1.1.1	cell wall.precursor synthesis.NDP sugar pyrophosphorylase.GDP mannose	at2g39770	Transcript	Symbols: CYT1, VTC1, SOZ1, EMB101, GMP1 | CYT1 (CYTOKINESIS DEFECTIVE 1); mannose-1-phosphate guanylyltransferase/ nucleotidyltransferase | chr2:16588702-16590985 FORWARD	0.563667
10.1.1.2	cell wall.precursor synthesis.NDP sugar pyrophosphorylase.GDP fucose and fucokinase	at1g01220	Transcript	GHMP kinase-related | chr1:91750-95651 FORWARD	0.739278
10.1.10	cell wall.precursor synthesis.RHM	at1g78570	Transcript	Symbols: RHM1, ROL1, ATRHM1 | RHM1 (RHAMNOSE BIOSYNTHESIS 1); UDP-L-rhamnose synthase/ UDP-glucose 4,6-dehydratase/ catalytic | chr1:29549649-29552438 FORWARD	-0.717063
10.1.12.1	cell wall.precursor synthesis.KDO pathway.arabinose-5-phosphate isomerase	at3g54690	Transcript	sugar isomerase (SIS) domain-containing protein / CBS domain-containing protein | chr3:20246539-20248140 FORWARD	0.507174
10.1.30.1	cell wall.precursor synthesis.sugar kinases.galacturonic acid kinase	at3g10700	Transcript	GHMP kinase family protein | chr3:3346578-3351023 REVERSE	1.49118
10.1.30.2	ell wall.precursor synthesis.sugar kinases.arabinose-1-kinase	at4g16130	Transcript	Symbols: ARA1, ISA1, ATISA1 | ARA1 (ARABINOSE KINASE); ATP binding / L-arabinokinase/ galactokinase | chr4:9120867-9127938 FORWARD	-0.585367
10.1.5	cell wall.precursor synthesis.UXS	at2g47650	Transcript	Symbols: UXS4 | UXS4 (UDP-XYLOSE SYNTHASE 4); UDP-glucuronate decarboxylase/ catalytic | chr2:19538610-19541457 REVERSE	1.19427
10.1.5	cell wall.precursor synthesis.UXS	at2g28760	Transcript	Symbols: UXS6 | NAD-dependent epimerase/dehydratase family protein | chr2:12336188-12339027 REVERSE	0.518214
10.1.5	cell wall.precursor synthesis.UXS	at3g46440	Transcript	Symbols: UXS5 | UXS5; UDP-glucuronate decarboxylase/ catalytic | chr3:17089045-17091875 REVERSE	0.429748
10.1.6	cell wall.precursor synthesis.GAE	at2g45310	Transcript	Symbols: GAE4 | GAE4 (UDP-D-GLUCURONATE 4-EPIMERASE 4); binding / catalytic/ coenzyme binding / racemase and epimerase, acting on carbohydrates and derivatives | chr2:18682081-18684042 FORWARD	2.96356
10.1.6	cell wall.precursor synthesis.GAE	at3g23820	Transcript	Symbols: GAE6 | GAE6 (UDP-D-GLUCURONATE 4-EPIMERASE 6); UDP-glucuronate 4-epimerase/ catalytic | chr3:8603444-8605462 FORWARD	-1.20531
10.2	cell wall.cellulose synthesis	at5g49720	Transcript	Symbols: ATGH9A1, DEC, KOR, RSW2, IRX2, KOR1 | ATGH9A1 (ARABIDOPSIS THALIANA GLYCOSYL HYDROLASE 9A1); cellulase/ hydrolase, hydrolyzing O-glycosyl compounds | chr5:20197391-20200288 REVERSE	-0.464694
10.2	cell wall.cellulose synthesis	at5g22130	Transcript	Symbols: PNT1 | PNT1 (PEANUT 1); alpha-1,4-mannosyltransferase/ mannosyltransferase/ transferase, transferring glycosyl groups | chr5:7337158-7340052 REVERSE	0.845334
10.2	cell wall.cellulose synthesis	at5g03760	Transcript	Symbols: ATCSLA09, CSLA09, ATCSLA9, CSLA9, RAT4 | ATCSLA09; mannan synthase/ transferase, transferring glycosyl groups | chr5:985675-990549 REVERSE	0.541793
10.2.1	cell wall.cellulose synthesis.cellulose synthase	at2g21770	Transcript	Symbols: CESA9, CESA09 | CESA9 (CELLULOSE SYNTHASE A9); cellulose synthase/ transferase, transferring glycosyl groups | chr2:9284837-9289536 FORWARD	0.628549
10.2.2	cell wall.cellulose synthesis.COBRA	at5g60920	Transcript	Symbols: COB | COB (COBRA) | chr5:24511196-24514129 REVERSE	0.732544
10.3	cell wall.hemicellulose synthesis	at5g62620	Transcript	galactosyltransferase family protein | chr5:25136751-25139946 FORWARD	1.23114
10.3.1.1	cell wall.hemicellulose synthesis.xyloglucan.XXXG galactose Transferase	at2g20370	Transcript	Symbols: KAM1 MUR3 | MUR3 (MURUS 3) catalytic/ transferase transferring glycosyl groups | chr2:8791986-8794401 FORWARD	0.995238
10.3.2	cell wall.hemicellulose synthesis.glucuronoxylan	at4g36890	Transcript	Symbols: IRX14 | IRX14 (irregular xylem 14) transferase transferring glycosyl groups / xylosyltransferase | chr4:17379175-17381780 REVERSE	1.9662
10.5.1	cell wall.cell wall proteins.AGPs	at5g03170	Transcript	Symbols: FLA11 | FLA11 | chr5:752750-753657 REVERSE	0.805056
10.5.1	cell wall.cell wall proteins.AGPs	at5g55730	Transcript	Symbols: FLA1 | FLA1 (FASCICLIN-LIKE ARAB INOGALACTAN 1) | chr5:22558148-22560461 REVERSE	0.495603
10.5.1	cell wall.cell wall proteins.AGPs	at4g37450	Transcript	Symbols: AGP18, ATAGP18 | AGP18 (ARABINOGALACTAN PROTEIN 18) | chr4:17605758-17606755 REVERSE	0.998124
10.5.1	cell wall.cell wall proteins.AGPs	at2g04780	Transcript	Symbols: FLA7 | FLA7 (FASCICLIN-LIKE ARABINOOGALACTAN 7) | chr2:1676742-1678455 FORWARD	0.683923
10.5.1	cell wall.cell wall proteins.AGPs	at3g46550	Transcript	Symbols: SOS5 | SOS5 (salt overly sensitive 5); polysaccharide binding / protein binding | chr3:17136456-17137874 REVERSE	-0.529432
10.5.1	cell wall.cell wall proteins.AGPs	at5g06390	Transcript	Symbols: FLA17 | FLA17 (FASCICLIN-LIKE ARABINOGALACTAN PROTEIN 17 PRECURSOR) | chr5:1952851-1955788 FORWARD	0.449621
10.5.1	cell wall.cell wall proteins.AGPs	at5g10430	Transcript	Symbols: AGP4, ATAGP4 | AGP4 (ARABINOGALACTAN PROTEIN 4) | chr5:3277532-3278313 REVERSE	1.1487
10.5.3	cell wall.cell wall proteins.LRR	at3g22800	Transcript	leucine-rich repeat family protein / extensin family protein | chr3:8062888-8064556 REVERSE	1.05616
10.5.5	cell wall.cell wall proteins.RGP	at3g02230	Transcript	Symbols: RGP1 ATRGP1 | RGP1 (REVERSIBLY GLYCOSYLATED POLYPEPTIDE 1) cellulose synthase (UDP-forming) | chr3:415393-417547 FORWARD	0.911554
10.6.1	cell wall.degradation.cellulases and beta -1	at2g32990	Transcript	Symbols: AtGH9B8 | AtGH9B8 (Arabidopsis thaliana glycosyl hydrolase 9B8) catalytic/ hydrolase hydrolyzing O-glycosyl compounds | chr2:14003250-14006017 FORWARD	1.3425
10.6.2	cell wall.degradation.mannan-xylose-arabinose-fucose	at5g66460	Transcript	(1-4)-beta-mannan endohydrolase, putative | chr5:26538395-26541036 REVERSE	0.914759
10.6.2	cell wall.degradation.mannan-xylose-arabinose-fucose	at5g49360	Transcript	Symbols: BXL1, ATBXL1 | BXL1 (BETA-XYLOSIDASE 1); hydrolase, hydrolyzing O-glycosyl compounds | chr5:20011879-20016742 REVERSE	-1.66404
10.6.2	cell wall.degradation.mannan-xylose-arabinose-fucose	at5g01930	Transcript	(1-4)-beta-mannan endohydrolase, putative | chr5:361081-362901 REVERSE	1.05776
10.6.2	cell wall.degradation.mannan-xylose-arabinose-fucose	at1g02640	Transcript	Symbols: BXL2, ATBXL2 | BXL2 (BETA-XYLOSIDASE 2); hydrolase, hydrolyzing O-glycosyl compounds | chr1:564205-567769 FORWARD	-1.73337
10.6.2	cell wall.degradation.mannan-xylose-arabinose-fucose	at1g58370	Transcript	Symbols: RXF12, ATXYN1 | RXF12; endo-1,4-beta-xylanase/ hydrolase, hydrolyzing O-glycosyl compounds | chr1:21684584-21688321 FORWARD	1.80188
10.6.2	cell wall.degradation.mannan-xylose-arabinose-fucose	at3g19620	Transcript	glycosyl hydrolase family 3 protein | chr3:6815613-6818308 REVERSE	1.39964
10.6.2	cell wall.degradation.mannan-xylose-arabinose-fucose	at5g26120	Transcript	Symbols: ATASD2, ASD2 | ASD2 (ALPHA-L-ARABINOFURANOSIDASE 2); alpha-N-arabinofuranosidase/ hydrolase, acting on glycosyl bonds | chr5:9121727-9125967 REVERSE	-0.653051
10.6.3	cell wall.degradation.pectate lyases and polygalacturonases	at1g09890	Transcript	lyase | chr1:3214237-3217538 REVERSE	1.73239
10.6.3	cell wall.degradation.pectate lyases and polygalacturonases	at3g55140	Transcript	pectate lyase family protein | chr3:20438772-20440429 FORWARD	-0.600327
10.6.3	cell wall.degradation.pectate lyases and polygalacturonases	at5g04310	Transcript	pectate lyase family protein | chr5:1203203-1207352 REVERSE	1.03174
10.6.3	cell wall.degradation.pectate lyases and polygalacturonases	at1g67750	Transcript	pectate lyase family protein | chr1:25401588-25403503 FORWARD	1.24048
10.6.3	cell wall.degradation.pectate lyases and polygalacturonases	at1g70370	Transcript	BURP domain-containing protein / polygalacturonase, putative | chr1:26512722-26515188 REVERSE	1.191
10.6.3	cell wall.degradation.pectate lyases and polygalacturonases	at4g23820	Transcript	glycoside hydrolase family 28 protein / polygalacturonase (pectinase) family protein | chr4:12397038-12400091 REVERSE	0.912618
10.7	cell wall.modification	at4g37800	Transcript	xyloglucan:xyloglucosyl transferase, putative / xyloglucan endotransglycosylase, putative / endo-xyloglucan transferase, putative | chr4:17775474-17777397 REVERSE	-0.41922
10.7	cell wall.modification	at1g10550	Transcript	Symbols: XTH33, XET | XTH33; hydrolase, acting on glycosyl bonds / hydrolase, hydrolyzing O-glycosyl compounds / xyloglucan:xyloglucosyl transferase | chr1:3479153-3480988 REVERSE	0.612254
10.7	cell wall.modification	at5g13870	Transcript	Symbols: EXGT-A4 | EXGT-A4 (ENDOXYLOGLUCAN TRANSFERASE A4); hydrolase, acting on glycosyl bonds / hydrolase, hydrolyzing O-glycosyl compounds / xyloglucan:xyloglucosyl transferase | chr5:4474976-4477045 REVERSE	1.10082
10.7	cell wall.modification	at1g11545	Transcript	xyloglucan:xyloglucosyl transferase, putative / xyloglucan endotransglycosylase, putative / endo-xyloglucan transferase, putative | chr1:3878550-3880361 REVERSE	1.63555
10.7	cell wall.modification	at4g25810	Transcript	Symbols: XTR6, XTH23 | XTR6 (XYLOGLUCAN ENDOTRANSGLYCOSYLASE 6); hydrolase, acting on glycosyl bonds / hydrolase, hydrolyzing O-glycosyl compounds / xyloglucan:xyloglucosyl transferase | chr4:13128643-13129884 FORWARD	-1.18264
10.7	cell wall.modification	at4g17030	Transcript	Symbols: ATEXLB1, EXPR, AT-EXPR, ATEXPR1, ATHEXP BETA 3.1 | ATEXLB1 (ARABIDOPSIS THALIANA EXPANSIN-LIKE B1) | chr4:9581586-9583290 REVERSE	-0.767918
10.7	cell wall.modification	at4g14130	Transcript	Symbols: XTR7 | XTR7 (XYLOGLUCAN ENDOTRANSGLYCOSYLASE 7); hydrolase, acting on glycosyl bonds / hydrolase, hydrolyzing O-glycosyl compounds / xyloglucan:xyloglucosyl transferase | chr4:8137051-8138281 REVERSE	-1.6222
10.7	cell wall.modification	at1g26770	Transcript	Symbols: ATEXPA10, AT-EXP10, ATEXP10, ATHEXP ALPHA 1.1, EXP10 | ATEXPA10 (ARABIDOPSIS THALIANA EXPANSIN A 10); structural constituent of cell wall | chr1:9259750-9260792 FORWARD	1.63723
10.8.1	cell wall.pectin*esterases.PME	at3g43270	Transcript	pectinesterase family protein | chr3:15222125-15225460 REVERSE	-0.64251
10.8.1	cell wall.pectin*esterases.PME	at5g09760	Transcript	pectinesterase family protein | chr5:3032375-3034543 FORWARD	0.860752
10.8.1	cell wall.pectin*esterases.PME	at1g11580	Transcript	Symbols: ATPMEPCRA, PMEPCRA | PMEPCRA (METHYLESTERASE PCR A); enzyme inhibitor/ pectinesterase | chr1:3888690-3890811 FORWARD	1.30091
10.8.1	cell wall.pectin*esterases.PME	at5g19730	Transcript	pectinesterase family protein | chr5:6670458-6673282 FORWARD	1.08885
10.8.2	cell wall.pectin*esterases.acetyl esterase	at4g19420	Transcript	pectinacetylesterase family protein | chr4:10587166-10590588 REVERSE	-0.531954
10.8.2	cell wall.pectin*esterases.acetyl esterase	at1g57590	Transcript	carboxylesterase | chr1:21327360-21329763 REVERSE	-0.647399
10.8.99	cell wall.pectin*esterases.misc	at5g48450	Transcript	Symbols: sks3 | sks3 (SKU5 Similar 3); copper ion binding / oxidoreductase | chr5:19633295-19635664 REVERSE	0.795422
10.8.99	cell wall.pectin*esterases.misc	at2g45220	Transcript	pectinesterase family protein | chr2:18644084-18646447 REVERSE	0.774716
11.1.10	lipid metabolism.FA synthesis and FA elongation.beta ketoacyl CoA synthase	at2g26640	Transcript	Symbols: KCS11 | KCS11 (3-KETOACYL-COA SYNTHASE 11); acyltransferase/ catalytic/ transferase, transferring acyl groups other than amino-acyl groups | chr2:11329870-11331858 FORWARD	1.2036
11.1.10	lipid metabolism.FA synthesis and FA elongation.beta ketoacyl CoA synthase	at5g43760	Transcript	Symbols: KCS20 | KCS20 (3-KETOACYL-COA SYNTHASE 20); fatty acid elongase | chr5:17585763-17588597 FORWARD	0.655094
11.1.12	lipid metabolism.FA synthesis and FA elongation.ACP protein	at5g47630	Transcript	Symbols: mtACP3 | mtACP3 (mitochondrial acyl carrier protein 3); acyl carrier/ cofactor binding | chr5:19306147-19307094 FORWARD	0.988386
11.1.13	lipid metabolism.FA synthesis and FA elongation.acyl-CoA binding protein	at1g31812	Transcript	Symbols: ACBP6, ACBP | ACBP6 (acyl-CoA-binding protein 6); acyl-CoA binding / phosphatidylcholine binding | chr1:11410875-11412204 REVERSE	-0.602137
11.1.13	lipid metabolism.FA synthesis and FA elongation.acyl-CoA binding protein	at4g24230	Transcript	Symbols: ACBP3 | ACBP3 (ACYL-COA-BINDING DOMAIN 3); acyl-CoA binding | chr4:12566935-12568754 REVERSE	1.15694
11.1.13	lipid metabolism.FA synthesis and FA elongation.acyl-CoA binding protein	at5g53470	Transcript	Symbols: ACBP1, ACBP | ACBP1 (ACYL-COA BINDING PROTEIN 1); acyl-CoA binding / lead ion binding | chr5:21710351-21712611 FORWARD	0.740409
11.1.3	lipid metabolism.FA synthesis and FA elongation.ketoacyl ACP synthase	at1g74960	Transcript	Symbols: FAB1, KAS2 | FAB1 (FATTY ACID BIOSYNTHESIS 1); 3-oxoacyl-[acyl-carrier-protein] synthase/ fatty-acid synthase | chr1:28151978-28156227 REVERSE	-0.322663
11.1.31	lipid metabolism.FA synthesis and FA elongation.pyruvate DH	at3g25860	Transcript	Symbols: LTA2, PLE2 | LTA2; dihydrolipoyllysine-residue acetyltransferase | chr3:9460560-9462787 FORWARD	-0.875549
11.1.5	lipid metabolism.FA synthesis and FA elongation.beta hydroxyacyl ACP dehydratase	at5g10160	Transcript	beta-hydroxyacyl-ACP dehydratase, putative | chr5:3185746-3187312 FORWARD	0.649841
11.1.8	lipid metabolism.FA synthesis and FA elongation.acyl coa ligase	at5g16340	Transcript	AMP-binding protein, putative | chr5:5349094-5350907 REVERSE	0.747784
11.1.9	lipid metabolism.FA synthesis and FA elongation.long chain fatty acid CoA ligase	at2g47240	Transcript	Symbols: CER8, LACS1 | long-chain-fatty-acid--CoA ligase family protein / long-chain acyl-CoA synthetase family protein | chr2:19392558-19397831 FORWARD	0.488291
11.1.9	lipid metabolism.FA synthesis and FA elongation.long chain fatty acid CoA ligase	at4g23850	Transcript	long-chain-fatty-acid--CoA ligase / long-chain acyl-CoA synthetase | chr4:12403454-12408335 REVERSE	-0.56488
11.1.9	lipid metabolism.FA synthesis and FA elongation.long chain fatty acid CoA ligase	at1g77590	Transcript	Symbols: LACS9 | LACS9 (LONG CHAIN ACYL-COA SYNTHETASE 9); long-chain-fatty-acid-CoA ligase | chr1:29148256-29152315 REVERSE	-0.517293
11.2.3	lipid metabolism.FA desaturation.omega 3 desaturase	at2g29980	Transcript	Symbols: FAD3 | FAD3 (FATTY ACID DESATURASE 3) omega-3 fatty acid desaturase | chr2:12781591-12785053 REVERSE	0.573357
11.2.4	lipid metabolism.FA desaturation.omega 6 desaturase	at3g12120	Transcript	Symbols: FAD2 | FAD2 (FATTY ACID DESATURASE 2) delta12-fatty acid dehydrogenase/ omega-6 fatty acid desaturase | chr3:3860285-3863050 REVERSE	0.6583
11.3	lipid metabolism.Phospholipid synthesis	at3g05510	Transcript	phospholipid/glycerol acyltransferase family protein | chr3:1595394-1598271 FORWARD	-0.565977
11.3	lipid metabolism.Phospholipid synthesis	at2g38110	Transcript	Symbols: ATGPAT6, GPAT6 | GPAT6 (GLYCEROL-3-PHOSPHATE ACYLTRANSFERASE 6); 1-acylglycerol-3-phosphate O-acyltransferase/ acyltransferase | chr2:15952607-15955494 REVERSE	0.667376
11.3.1	lipid metabolism.Phospholipid synthesis.1-acylglycerol-3-phosphate O-acyltransferase	at3g57650	Transcript	Symbols: LPAT2 | LPAT2; 1-acylglycerol-3-phosphate O-acyltransferase | chr3:21349507-21353174 FORWARD	-0.475809
11.3.1	lipid metabolism.Phospholipid synthesis.1-acylglycerol-3-phosphate O-acyltransferase	at1g75020	Transcript	Symbols: LPAT4 | LPAT4 (LYSOPHOSPHATIDYL ACYLTRANSFERASE 4); acyltransferase | chr1:28171018-28173436 FORWARD	-0.512673
11.3.3	lipid metabolism.Phospholipid synthesis.phosphatidate cytidylyltransferase	at4g22340	Transcript	phosphatidate cytidylyltransferase, putative / CDP-diglyceride synthetase, putative | chr4:11799959-11802828 REVERSE	-0.542375
11.3.4	lipid metabolism.Phospholipid synthesis.CDP-diacylglycerol-inositol 3-phosphatidyltransferase	at4g38570	Transcript	Symbols: PIS2 | PIS2 (PROBABLE CDP-DIACYLGLYCEROL--INOSITOL 3-PHOSPHATIDYLTRANSFERASE 2); phosphotransferase, for other substituted phosphate groups | chr4:18031279-18033563 REVERSE	-0.458649
11.3.5	lipid metabolism.Phospholipid synthesis.diacylglycerol kinase	at2g18730	Transcript	Symbols: ATDGK3, DGK3 | diacylglycerol kinase, putative | chr2:8118830-8121925 FORWARD	1.26074
11.3.7	lipid metabolism.Phospholipid synthesis.cyclopropane-fatty-acyl-phospholipid synthase	at3g23510	Transcript	cyclopropane fatty acid synthase, putative / CPA-FA synthase, putative | chr3:8427660-8433314 FORWARD	1.08128
11.8	lipid metabolism.''exotics'' (steroids, squalene etc)	at4g27270	Transcript	quinone reductase family protein | chr4:13661331-13663294 REVERSE	-0.746313
11.8.1	lipid metabolism.''exotics'' (steroids, squalene etc).sphingolipids	at2g46210	Transcript	delta-8 sphingolipid desaturase, putative | chr2:18977344-18979001 FORWARD	0.670203
11.8.1	lipid metabolism.''exotics'' (steroids, squalene etc).sphingolipids	at2g34770	Transcript	Symbols: FAH1 | FAH1 (FATTY ACID HYDROXYLASE 1); catalytic/ fatty acid alpha-hydroxylase | chr2:14665667-14668250 FORWARD	0.6526
11.8.1.2	lipid metabolism.''exotics'' (steroids, squalene etc).sphingolipids.serine C-palmitoyltransferase	at5g23670	Transcript	Symbols: LCB2 | LCB2; protein binding / serine C-palmitoyltransferase | chr5:7981641-7985391 FORWARD	-0.71314
11.8.10	lipid metabolism.'exotics' (steroids, squalene etc).phosphatidylcholinesterol O-acyltransferase	at3g03310	Transcript	lecithin:cholesterol acyltransferase family protein / LACT family protein | chr3:778568-781580 REVERSE	1.70978
11.9.2	lipid metabolism.lipid degradation.lipases	at2g42690	Transcript	lipase, putative | chr2:17776241-17777717 REVERSE	-0.629316
11.9.2	lipid metabolism.lipid degradation.lipases	at1g28660	Transcript	lipase, putative | chr1:10071712-10073411 REVERSE	1.35446
11.9.2	lipid metabolism.lipid degradation.lipases	at1g52760	Transcript	esterase/lipase/thioesterase family protein | chr1:19651325-19652743 FORWARD	1.09123
11.9.2	lipid metabolism.lipid degradation.lipases	at2g44970	Transcript	lipase-related | chr2:18548813-18552159 REVERSE	0.955667
11.9.2.2	lipid metabolism.lipid degradation.lipases.acylglycerol lipase	at5g16120	Transcript	hydrolase, alpha/beta fold family protein | chr5:5265633-5267916 FORWARD	1.27752
11.9.3	lipid metabolism.lipid degradation.lysophospholipases	at4g34920	Transcript	1-phosphatidylinositol phosphodiesterase-related | chr4:16635684-16636975 FORWARD	1.47676
[truncated: 109 more rows]

## Sheet: Supplemental Table 4
Supplemental Table 4. Mapman analysis of significantly changing (Up and Down) genes related to biotic stress (Biotic stress in Mapman) in DcLCYB1-expressing lines.
[truncated: 470 more rows]

[truncated: 11 more sheets: Supplemental Table 5, Supplemental Table 6, Supplemental Table 7, Supplemental Table 8, Supplemental Table 9, Supplemental Table 10, Supplemental Table 11, Supplemental Table 12, Supplemental Tabel 13, Supplemental Table 14, Supplemental Table 15]
